# Supplementary material for: Integrated PacBio SMRT and Illumina sequencing uncovers transcriptional and physiological responses to drought stress in whole-plant Nitraria tangutorum
Source: Front Genet. 2024 Oct 1;15:1474259. doi: 10.3389/fgene.2024.1474259 (PMC11473341; doi:10.3389/fgene.2024.1474259)
Supplement: Supplementary file 1 [file Table1.xlsx]

## Sheet: Supplementary table S1
Supplementary Table S1. Summary of Illumina RNA sequencing data reads from 27 RNA libraries and comparison with SMRT full length transcripts
Libraries	Clean data				Mapped reads（Ratio）
	Read Number	Base Number	GC Content	%≥Q30	Uniquely mapped reads(%)	Mapped to multiple loci reads(%)	mapped to too many loci Reads(%)
L0h-1	27206573	8127249446	0.4571	0.9476	0.5393	0.3016	0.0036
L0h-2	21269540	6365102890	0.4548	0.9474	0.5404	0.2875	0.001
L0h-3	22643790	6771747588	0.4564	0.9391	0.5396	0.2986	0.0011
L6h-1	23065142	6899147166	0.4513	0.9464	0.5416	0.2916	0.0016
L6h-2	22715072	6795324024	0.4556	0.945	0.5344	0.3004	0.002
L6h-3	23336431	6982082952	0.4543	0.9458	0.5395	0.2921	0.0012
L24h-1	23364489	6986407920	0.4539	0.9486	0.5308	0.2933	0.0014
L24h-2	23988922	7179873260	0.4559	0.9456	0.5398	0.2979	0.0015
L24h-3	22779057	6814872146	0.4531	0.9446	0.5353	0.2907	0.0013
R0h-1	28350276	8479195062	0.4506	0.9395	0.5395	0.2664	0.0024
R0h-2	22095804	6605212986	0.4478	0.9434	0.5283	0.2658	0.0022
R0h-3	23528352	7033475556	0.4498	0.944	0.5376	0.275	0.0021
R6h-1	24191565	7231160456	0.4503	0.946	0.5221	0.2739	0.002
R6h-2	21000707	6277718078	0.4479	0.9477	0.5285	0.2837	0.0021
R6h-3	22413972	6702041594	0.4528	0.9446	0.5087	0.3065	0.0088
R24h-1	21546745	6443711308	0.4484	0.9443	0.5284	0.2717	0.002
R24h-2	22138866	6613833992	0.4495	0.9478	0.52	0.2862	0.0034
R24h-3	21379609	6393213428	0.4489	0.9413	0.5166	0.2778	0.0031
S0h-1	22796907	6813357018	0.4507	0.9438	0.5367	0.2841	0.0032
S0h-2	20384801	6094538084	0.4499	0.9446	0.5316	0.2886	0.0026
S0h-3	23595515	7056968886	0.4484	0.9441	0.5323	0.2884	0.0018
S6h-1	24998015	7467825476	0.4494	0.9465	0.5312	0.2923	0.0032
S6h-2	20634102	6170271350	0.4502	0.9488	0.5319	0.2922	0.0031
S6h-3	20898594	6249684282	0.4496	0.9446	0.5368	0.2923	0.0021
S24h-1	23590523	7054780554	0.4494	0.9478	0.5399	0.2885	0.0017
S24h-2	21896564	6543647222	0.4495	0.9441	0.5353	0.2892	0.0025
S24h-3	21557022	6447528664	0.4478	0.9438	0.5287	0.2845	0.0022

## Sheet: Supplementary table S2
Supplementary Table S2. Annotation of DEGs in 9 databases
DEG_Set	DEG Number	Annotated number	COG	GO	KEGG	KOG	Pfam	Swissprot	TrEMBL	eggNOG	NR	percentage of annotated number
L0h vs L6h	682	632	216	532	472	327	521	508	630	580	629	0.926686
L0h vs L24h	731	678	252	564	484	350	554	531	673	595	674	0.927497
R0h vs R6h	448	430	137	371	306	239	346	344	424	372	422	0.959821
R0h vs R24h	1947	1813	625	1532	1281	1007	1435	1433	1790	1571	1793	0.931176
S0h vs S6h	79	75	41	70	58	44	64	64	74	63	74	0.949367
S0h vs S24h	171	164	70	148	133	94	138	146	164	145	164	0.959064
total	4058	3792	1341	3217	2734	2061	3058	3026	3755	3326	3756	0.93445

## Sheet: Supplementary table S3
Supplementary Table S3. DEGs involved in "Plant hormone signal transduction" pathway in N. Tangutorum
#ID	nr_Symbol	L0hvsL6h_DESeq2_FDR	L0hvsL6h_DESeq2_log2FC	L0hvsL6h_(FDR_0.01_FC_2)_regulated	L0hvsL24_DESeq2_FDR	L0hvsL24_DESeq2_log2FC	L0hvsL24_DESeq2_(FDR_0.01_FC_2)_regulated	R0hvsR6h_DESeq2_FDR	R0hvsR6h_DESeq2_log2FC	R0hvsR6h_(FDR_0.01_FC_2)_regulated	R0hvsR24_DESeq2_FDR	R0hvsR24_DESeq2_log2FC	R0hvsR24_(FDR_0.01_FC_2)_regulated	S0hvsS6_DESeq2_FDR	S0hvsS6_DESeq2_log2FC	S0hvsS6_(FDR_0.01_FC_2)_regulated	S0hvsS24_DESeq2_FDR	S0hvsS24_DESeq2_log2FC	S0hvsS24_DESeq2_(FDR_0.01_FC_2)_regulated	COG_class	COG_class_annotation	GO_annotation	KEGG_annotation	KOG_class	KOG_class_annotation	Pfam_annotation	Swissprot_annotation	TrEMBL_annotation	eggNOG_class	eggNOG_class_annotation	nr_annotation
NB_transcript_3452	LOC116133758	9.66314e-14	2.62334	up	0.000402145	1.40011	up	0.92585	-0.207243	normal	0.554765	-0.329963	normal	0.999381	0.278781	normal	0.990839	0.120528	normal	--	--	Cellular Component: integral component of membrane (GO:0016021);;	K13946|9.9e-256|mesc:110621046|K13946 auxin influx carrier (AUX1 LAX family) | (RefSeq) auxin transporter-like protein 2	[E]	Amino acid transport and metabolism	Transmembrane amino acid transporter protein	Auxin transporter-like protein 2 OS=Medicago truncatula OX=3880 GN=LAX2 PE=2 SV=1	Transmembrane amino acid transporter family protein OS=Prunus dulcis OX=3755 GN=Prudu_017846 PE=3 SV=1	E	Amino acid transport and metabolism	auxin transporter-like protein 2 [Pistacia vera]
NB_transcript_55039	LOC109209816	2.60859e-11	2.62598	up	9.76067e-16	2.07985	up	0.489648	0.706348	normal	0.750348	-0.250545	normal	0.889452	0.54416	normal	0.470027	0.635766	normal	--	--	Cellular Component: nucleus (GO:0005634);; Biological Process: regulation of transcription, DNA-templated (GO:0006355);; Biological Process: auxin-activated signaling pathway (GO:0009734);;	K14484|1.6e-50|nau:109209816|K14484 auxin-responsive protein IAA | (RefSeq) auxin-induced protein 22D-like	--	--	AUX/IAA family	Auxin-induced protein IAA4 OS=Pisum sativum OX=3888 GN=IAA4/5 PE=1 SV=1	Auxin-responsive protein OS=Nicotiana attenuata OX=49451 GN=AUX22D_0 PE=3 SV=1	K	Transcription	PREDICTED: auxin-induced protein 22D-like [Nicotiana attenuata]
NB_transcript_63780	LOC105048054	0.000334486	1.37757	up	0.0023742	1.36076	up	0.937239	0.109682	normal	0.00389943	-1.83712	down	0.999381	0.29925	normal	0.935547	0.406918	normal	--	--	Cellular Component: nucleus (GO:0005634);; Biological Process: regulation of transcription, DNA-templated (GO:0006355);; Biological Process: auxin-activated signaling pathway (GO:0009734);;	K14484|5.8e-09|egu:105048054|K14484 auxin-responsive protein IAA | (RefSeq) auxin-responsive protein IAA16	--	--	AUX/IAA family	Auxin-responsive protein IAA7 OS=Oryza sativa subsp. japonica OX=39947 GN=IAA7 PE=2 SV=1	Auxin-responsive protein OS=Panicum miliaceum OX=4540 GN=C2845_PM11G01890 PE=3 SV=1	K	Transcription	auxin-responsive protein IAA16 isoform X1 [Elaeis guineensis]
NB_transcript_8141	LOC116126034	8.70785e-05	1.13583	up	0.0201919	0.672373	normal	0.220837	0.689017	normal	0.248071	-0.433177	normal	0.999381	0.360403	normal	0.830275	0.302308	normal	--	--	Cellular Component: nucleus (GO:0005634);; Biological Process: regulation of transcription, DNA-templated (GO:0006355);; Biological Process: auxin-activated signaling pathway (GO:0009734);;	K14484|1.0e-73|pop:7476883|K14484 auxin-responsive protein IAA | (RefSeq) auxin-induced protein 22D	--	--	AUX/IAA family	Auxin-induced protein 22D OS=Vigna radiata var. radiata OX=3916 GN=AUX22D PE=2 SV=1	Auxin-responsive protein OS=Populus trichocarpa OX=3694 GN=POPTR_005G218200 PE=3 SV=1	K	Transcription	auxin-induced protein 22D-like [Pistacia vera]
NB_transcript_71885	LOC110638886	0.391072	0.704186	normal	2.86205e-14	1.28449	up	0.647615	-0.632468	normal	0.321561	-0.640138	normal	0.999381	-0.166157	normal	0.986515	0.193283	normal	--	--	Cellular Component: nucleus (GO:0005634);; Biological Process: regulation of transcription, DNA-templated (GO:0006355);; Biological Process: auxin-activated signaling pathway (GO:0009734);;	K14484|4.9e-89|hbr:110638886|K14484 auxin-responsive protein IAA | (RefSeq) auxin-responsive protein IAA18-like	--	--	AUX/IAA family	Auxin-responsive protein IAA26 OS=Arabidopsis thaliana OX=3702 GN=IAA26 PE=1 SV=2	Auxin-responsive protein OS=Acer yangbiense OX=1000413 GN=EZV62_003751 PE=3 SV=1	K	Transcription	auxin-responsive protein IAA18-like [Hevea brasiliensis]
NB_transcript_24778	LOC18046549	0.636823	0.445225	normal	0.824892	0.208199	normal	0.0199727	1.25909	normal	0.00847509	1.41194	up	0.999381	0.510139	normal	0.816914	0.547872	normal	--	--	Cellular Component: nucleus (GO:0005634);; Biological Process: regulation of transcription, DNA-templated (GO:0006355);; Biological Process: auxin-activated signaling pathway (GO:0009734);;	K14484|6.1e-09|cic:CICLE_v10021493mg|K14484 auxin-responsive protein IAA | (RefSeq) hypothetical protein	--	--	--	--	Auxin-responsive protein OS=Citrus sinensis OX=2711 GN=CISIN_1g023104mg PE=3 SV=1	K	Transcription	auxin-responsive protein IAA11 [Citrus clementina]
NB_transcript_31275	LOC116118646	0.783111	0.374052	normal	0.590766	0.527865	normal	0.592558	0.680609	normal	0.000218458	1.56632	up	0.999381	0.0735536	normal	0.769203	-0.663597	normal	--	--	Cellular Component: nucleus (GO:0005634);; Biological Process: regulation of transcription, DNA-templated (GO:0006355);; Biological Process: auxin-activated signaling pathway (GO:0009734);;	K14484|5.8e-158|cit:102627489|K14484 auxin-responsive protein IAA | (RefSeq) auxin-responsive protein IAA9	--	--	AUX/IAA family	Auxin-responsive protein IAA9 OS=Arabidopsis thaliana OX=3702 GN=IAA9 PE=1 SV=1	Auxin-responsive protein OS=Acer yangbiense OX=1000413 GN=EZV62_014599 PE=3 SV=1	K	Transcription	auxin-responsive protein IAA9 isoform X1 [Pistacia vera]
NB_transcript_44136	--	0.967124	-0.0298267	normal	0.675434	0.140848	normal	0.318669	0.520564	normal	0.00337869	1.01277	up	0.999381	0.130127	normal	0.581979	0.279215	normal	--	--	Molecular Function: molecular_function (GO:0003674);; Molecular Function: DNA-binding transcription factor activity (GO:0003700);; Cellular Component: nucleus (GO:0005634);; Biological Process: regulation of transcription, DNA-templated (GO:0006355);; Biological Process: biological_process (GO:0008150);; Biological Process: response to endogenous stimulus (GO:0009719);; Biological Process: respon…	K14484|1.8e-47|mesc:110630342|K14484 auxin-responsive protein IAA | (RefSeq) auxin-responsive protein IAA11-like	--	--	AUX/IAA family	Auxin-responsive protein IAA11 OS=Arabidopsis thaliana OX=3702 GN=IAA11 PE=1 SV=1	Auxin-responsive protein OS=Acer yangbiense OX=1000413 GN=EZV62_010895 PE=3 SV=1	K	Transcription	hypothetical protein EZV62_010895 [Acer yangbiense]
NB_transcript_58912	LOC116130331	0.871906	0.188552	normal	0.976474	0.0277872	normal	0.982635	-0.0409958	normal	0.00239357	1.09055	up	0.999381	0.413937	normal	0.162363	1.02705	normal	--	--	Molecular Function: molecular_function (GO:0003674);; Molecular Function: DNA-binding transcription factor activity (GO:0003700);; Cellular Component: nucleus (GO:0005634);; Biological Process: regulation of transcription, DNA-templated (GO:0006355);; Biological Process: biological_process (GO:0008150);; Biological Process: response to radiation (GO:0009314);; Biological Process: response to ligh…	K14484|6.7e-41|cic:CICLE_v10008935mg|K14484 auxin-responsive protein IAA | (RefSeq) hypothetical protein	--	--	AUX/IAA family	Auxin-responsive protein IAA13 OS=Arabidopsis thaliana OX=3702 GN=IAA13 PE=1 SV=2	Auxin-responsive protein OS=Citrus sinensis OX=2711 GN=CISIN_1g023769mg PE=3 SV=1	K	Transcription	auxin-responsive protein IAA29-like [Pistacia vera]
NB_transcript_68026	LOC116116983	1.52368e-10	-1.80244	down	0.970894	0.0297563	normal	--	--	--	7.31167e-23	6.15498	up	--	--	--	--	--	--	--	--	Cellular Component: nucleus (GO:0005634);; Biological Process: regulation of transcription, DNA-templated (GO:0006355);; Biological Process: auxin-activated signaling pathway (GO:0009734);;	K14484|1.2e-56|cit:102629381|K14484 auxin-responsive protein IAA | (RefSeq) auxin-responsive protein IAA1-like isoform X1	--	--	AUX/IAA family	Auxin-responsive protein IAA1 OS=Oryza sativa subsp. japonica OX=39947 GN=IAA1 PE=2 SV=1	Auxin-responsive protein OS=Citrus maxima OX=37334 PE=2 SV=1	K	Transcription	auxin-responsive protein IAA17-like [Pistacia vera]
NB_transcript_68542	--	0.263917	-0.930697	normal	2.35525e-05	-1.11337	down	0.951762	0.142082	normal	0.750766	0.309855	normal	0.779186	-0.766134	normal	0.970732	-0.304355	normal	--	--	Cellular Component: nucleus (GO:0005634);; Biological Process: regulation of transcription, DNA-templated (GO:0006355);; Biological Process: auxin-activated signaling pathway (GO:0009734);; Cellular Component: integral component of membrane (GO:0016021);;	K14484|5.3e-97|dzi:111305249|K14484 auxin-responsive protein IAA | (RefSeq) auxin-induced protein AUX28-like	--	--	AUX/IAA family	Auxin-induced protein AUX28 OS=Glycine max OX=3847 GN=AUX28 PE=2 SV=1	Auxin-responsive protein OS=Acer yangbiense OX=1000413 GN=EZV62_010743 PE=3 SV=1	K	Transcription	hypothetical protein EZV62_010743 [Acer yangbiense]
NB_transcript_71101	LOC116126037	1.74603e-20	-4.67444	down	0.237049	-0.991224	normal	0.964404	0.106829	normal	0.790023	0.293371	normal	0.83652	-0.711845	normal	0.96069	-0.330732	normal	--	--	Cellular Component: nucleus (GO:0005634);; Biological Process: regulation of transcription, DNA-templated (GO:0006355);; Biological Process: auxin-activated signaling pathway (GO:0009734);;	K14484|5.8e-30|sly:543544|K14484 auxin-responsive protein IAA | (RefSeq) IAA10; IAA10 protein	--	--	AUX/IAA family	Auxin-responsive protein IAA16 OS=Arabidopsis thaliana OX=3702 GN=IAA16 PE=1 SV=1	Auxin-responsive protein OS=Solanum lycopersicum OX=4081 GN=543544 PE=2 SV=1	K	Transcription	auxin-induced protein AUX28-like [Pistacia vera]
NB_transcript_31008	LOC116126034	0.781738	0.224792	normal	0.864898	-0.134616	normal	0.419568	0.698951	normal	0.00517577	-1.32282	down	0.181728	1.00759	normal	0.995548	0.0534835	normal	--	--	Cellular Component: nucleus (GO:0005634);; Biological Process: regulation of transcription, DNA-templated (GO:0006355);; Biological Process: auxin-activated signaling pathway (GO:0009734);;	K14484|7.7e-74|pop:7476883|K14484 auxin-responsive protein IAA | (RefSeq) auxin-induced protein 22D	--	--	AUX/IAA family	Auxin-induced protein 22D OS=Vigna radiata var. radiata OX=3916 GN=AUX22D PE=2 SV=1	Auxin-responsive protein OS=Populus trichocarpa OX=3694 GN=POPTR_005G218200 PE=3 SV=1	K	Transcription	auxin-induced protein 22D-like [Pistacia vera]
NB_transcript_33206	--	0.947776	0.100918	normal	0.775289	-0.294678	normal	0.937998	0.167082	normal	0.00140052	-1.92334	down	0.999381	0.211832	normal	0.978751	0.272374	normal	--	--	Biological Process: phosphorelay signal transduction system (GO:0000160);; Molecular Function: tryptophan-tRNA ligase activity (GO:0004830);; Molecular Function: ATP binding (GO:0005524);; Cellular Component: nucleus (GO:0005634);; Biological Process: tryptophanyl-tRNA aminoacylation (GO:0006436);; Biological Process: auxin-activated signaling pathway (GO:0009734);;	K14484|1.1e-14|mdm:103415456|K14484 auxin-responsive protein IAA | (RefSeq) auxin-responsive protein IAA2-like isoform X1	--	--	AUX/IAA family	Auxin-responsive protein IAA26 OS=Arabidopsis thaliana OX=3702 GN=IAA26 PE=1 SV=2	Auxin-responsive protein OS=Malus domestica OX=3750 GN=DVH24_012382 PE=3 SV=1	K	Transcription	hypothetical protein DVH24_012382 [Malus domestica]
NB_transcript_63780	LOC105048054	0.000334486	1.37757	up	0.0023742	1.36076	up	0.937239	0.109682	normal	0.00389943	-1.83712	down	0.999381	0.29925	normal	0.935547	0.406918	normal	--	--	Cellular Component: nucleus (GO:0005634);; Biological Process: regulation of transcription, DNA-templated (GO:0006355);; Biological Process: auxin-activated signaling pathway (GO:0009734);;	K14484|5.8e-09|egu:105048054|K14484 auxin-responsive protein IAA | (RefSeq) auxin-responsive protein IAA16	--	--	AUX/IAA family	Auxin-responsive protein IAA7 OS=Oryza sativa subsp. japonica OX=39947 GN=IAA7 PE=2 SV=1	Auxin-responsive protein OS=Panicum miliaceum OX=4540 GN=C2845_PM11G01890 PE=3 SV=1	K	Transcription	auxin-responsive protein IAA16 isoform X1 [Elaeis guineensis]
NB_transcript_40236	--	0.14523	-0.873747	normal	0.104459	-0.969679	normal	0.893226	0.183758	normal	0.00599951	-0.890435	normal	0.999381	-0.321553	normal	8.88356e-05	-1.34631	down	--	--	Cellular Component: nucleus (GO:0005634);; Biological Process: regulation of transcription, DNA-templated (GO:0006355);; Biological Process: auxin-activated signaling pathway (GO:0009734);;	K14484|3.9e-49|tcc:18588003|K14484 auxin-responsive protein IAA | (RefSeq) auxin-responsive protein IAA2	--	--	AUX/IAA family	Auxin-responsive protein IAA18 OS=Arabidopsis thaliana OX=3702 GN=IAA18 PE=1 SV=2	Auxin-responsive protein OS=Theobroma cacao OX=3641 GN=TCM_037224 PE=3 SV=1	K	Transcription	Phytochrome-associated protein 1, putative isoform 1 [Theobroma cacao]
NB_transcript_31331	LOC116123973	0.842546	-0.158108	normal	0.386306	-0.375055	normal	0.771076	0.379068	normal	1.17765e-05	2.17362	up	0.999381	-0.446571	normal	0.97194	-0.260017	normal	--	--	Molecular Function: DNA binding (GO:0003677);; Cellular Component: nucleus (GO:0005634);; Biological Process: regulation of transcription, DNA-templated (GO:0006355);; Biological Process: auxin-activated signaling pathway (GO:0009734);;	K14486|3.3e-196|jre:108988903|K14486 auxin response factor | (RefSeq) auxin response factor 1	--	--	Auxin response factor;; B3 DNA binding domain;; AUX/IAA family	Auxin response factor 1 OS=Arabidopsis thaliana OX=3702 GN=ARF1 PE=1 SV=2	Auxin response factor OS=Juglans regia OX=51240 GN=LOC108988903 PE=3 SV=1	K	Transcription	auxin response factor 1 [Pistacia vera]
NB_transcript_47767	LOC116119158	0.0352097	0.864266	normal	0.00821803	0.674635	normal	0.705733	0.329534	normal	0.00477172	1.03161	up	0.999381	0.178997	normal	0.5446	0.698974	normal	--	--	Molecular Function: DNA binding (GO:0003677);; Cellular Component: nucleus (GO:0005634);; Biological Process: regulation of transcription, DNA-templated (GO:0006355);; Biological Process: auxin-activated signaling pathway (GO:0009734);;	K14486|7.0e-139|adu:107482724|K14486 auxin response factor | (RefSeq) auxin response factor 1 isoform X1	--	--	Auxin response factor;; B3 DNA binding domain;; AUX/IAA family	Auxin response factor 2B OS=Solanum lycopersicum OX=4081 GN=ARF2B PE=2 SV=1	Auxin response factor OS=Theobroma cacao OX=3641 GN=TCM_008374 PE=3 SV=1	--	--	auxin response factor 2A-like isoform X1 [Pistacia vera]
NB_transcript_68020	LOC18043475	0.347465	-0.517571	normal	0.412672	0.295725	normal	0.248565	0.813401	normal	0.000115755	1.5179	up	0.999381	-0.116419	normal	0.930863	0.263349	normal	--	--	Molecular Function: DNA binding (GO:0003677);; Cellular Component: nucleus (GO:0005634);; Biological Process: regulation of transcription, DNA-templated (GO:0006355);; Biological Process: auxin-activated signaling pathway (GO:0009734);;	K14486|4.7e-169|soe:110803581|K14486 auxin response factor | (RefSeq) auxin response factor 1	--	--	Auxin response factor;; B3 DNA binding domain	Auxin response factor 2A OS=Solanum lycopersicum OX=4081 GN=ARF2A PE=1 SV=1	Auxin response factor OS=Citrus clementina OX=85681 GN=CICLE_v10030696mg PE=3 SV=1	K	Transcription	auxin response factor 2B [Citrus clementina]
NB_transcript_64167	LOC105632850	0.786806	-0.288692	normal	0.00466987	-1.33709	down	0.982649	0.051047	normal	0.973048	0.0285922	normal	0.999381	0.353302	normal	0.941864	-0.206119	normal	--	--	Biological Process: cell morphogenesis (GO:0000902);; Molecular Function: molecular_function (GO:0003674);; Molecular Function: catalytic activity (GO:0003824);; Cellular Component: cellular_component (GO:0005575);; Cellular Component: intracellular (GO:0005622);; Cellular Component: obsolete cell (GO:0005623);; Cellular Component: cytoplasm (GO:0005737);; Biological Process: cellular aromatic co…	K14487|3.4e-175|jcu:105632850|K14487 auxin responsive GH3 gene family | (RefSeq) indole-3-acetic acid-amido synthetase GH3.6	--	--	GH3 auxin-responsive promoter	Indole-3-acetic acid-amido synthetase GH3.6 OS=Arabidopsis thaliana OX=3702 GN=GH3.6 PE=1 SV=1	Uncharacterized protein OS=Jatropha curcas OX=180498 GN=JCGZ_00759 PE=3 SV=1	S	Function unknown	indole-3-acetic acid-amido synthetase GH3.6 [Jatropha curcas]
NB_transcript_24764	--	0.0228583	-1.23042	normal	0.000195246	-1.32755	down	0.925312	-0.132452	normal	0.418182	0.288452	normal	0.379663	-0.744073	normal	0.000665711	-1.07978	down	--	--	Biological Process: response to auxin (GO:0009733);;	K14488|1.1e-69|tcc:18591524|K14488 SAUR family protein | (RefSeq) auxin-induced protein 6B	--	--	Auxin responsive protein	Auxin-responsive protein SAUR50 OS=Arabidopsis thaliana OX=3702 GN=SAUR50 PE=1 SV=1	Auxin responsive SAUR protein OS=Corchorus capsularis OX=210143 GN=CCACVL1_02213 PE=3 SV=1	S	Function unknown	Auxin responsive SAUR protein [Corchorus capsularis]
NB_transcript_60658	LOC116109652	0.257753	-0.66139	normal	0.00354108	-1.29086	down	--	--	--	--	--	--	0.999381	0.461026	normal	0.872706	0.516973	normal	--	--	Biological Process: response to auxin (GO:0009733);;	K14488|5.0e-06|lja:Lj2g3v1705380.1|K14488 SAUR family protein | (RefSeq) Lj2g3v1705380.1; -	--	--	Auxin responsive protein	Auxin-responsive protein SAUR67 OS=Arabidopsis thaliana OX=3702 GN=SAUR67 PE=2 SV=1	Uncharacterized protein OS=Citrus sinensis OX=2711 GN=CISIN_1g039601mg PE=3 SV=1	S	Function unknown	auxin-responsive protein SAUR67-like [Pistacia vera]
NB_transcript_8908	LOC8288491	0.394414	0.70726	normal	1.48947e-05	1.28079	up	0.495893	0.477072	normal	0.00156033	1.05349	up	0.69179	0.667659	normal	0.620751	0.511324	normal	--	--	Biological Process: phosphorelay signal transduction system (GO:0000160);; Cellular Component: nucleus (GO:0005634);; Cellular Component: cytoplasm (GO:0005737);; Biological Process: cytokinin-activated signaling pathway (GO:0009736);; Molecular Function: histidine phosphotransfer kinase activity (GO:0009927);; Biological Process: phosphorylation (GO:0016310);; Molecular Function: 2-alkenal reduc…	K14490|7.7e-55|rcu:8288491|K14490 histidine-containing phosphotransfer peotein | (RefSeq) histidine-containing phosphotransfer protein 1	[T]	Signal transduction mechanisms	Hpt domain	Histidine-containing phosphotransfer protein 1 OS=Arabidopsis thaliana OX=3702 GN=AHP1 PE=1 SV=1	Histidine-containing phosphotransfer protein, putative OS=Ricinus communis OX=3988 GN=RCOM_1429810 PE=4 SV=1	T	Signal transduction mechanisms	histidine-containing phosphotransfer protein 1 [Ricinus communis]
NB_transcript_55627	LOC118037589	--	--	--	0.185466	0.975507	normal	0.533637	0.764174	normal	0.464446	0.790625	normal	0.202195	1.09025	normal	0.00359724	1.63371	up	--	--	Biological Process: phosphorelay signal transduction system (GO:0000160);;	K14490|3.4e-13|pop:7466058|K14490 histidine-containing phosphotransfer peotein | (RefSeq) histidine-containing phosphotransfer protein 5	[T]	Signal transduction mechanisms	--	Histidine-containing phosphotransfer protein 3 OS=Arabidopsis thaliana OX=3702 GN=AHP3 PE=1 SV=2	Putative histidine-containing phosphotransfer protein 3b OS=Populus canadensis OX=3690 GN=hpt3b PE=2 SV=1	T	Signal transduction mechanisms	histidine-containing phosphotransfer protein 5-like [Populus alba]
NB_transcript_38775	LOC102622820	0.879829	0.204371	normal	0.796358	0.238661	normal	0.00113836	1.02074	up	0.45916	0.521028	normal	0.999381	-0.220012	normal	0.914121	-0.450012	normal	--	--	Molecular Function: DNA binding (GO:0003677);; Cellular Component: nucleus (GO:0005634);;	K14491|2.3e-09|cic:CICLE_v10007648mg|K14491 two-component response regulator ARR-B family | (RefSeq) hypothetical protein	--	--	MYB-CC type transfactor, LHEQLE motif;; Myb-like DNA-binding domain	Protein PHR1-LIKE 1 OS=Arabidopsis thaliana OX=3702 GN=PHL1 PE=1 SV=1	HTH myb-type domain-containing protein OS=Acer yangbiense OX=1000413 GN=EZV62_007328 PE=3 SV=1	K	Transcription	protein PHR1-LIKE 1 isoform X2 [Citrus sinensis]
NB_transcript_45587	LOC116122774	0.122938	0.949266	normal	0.635688	0.450448	normal	0.00848443	1.39216	up	0.247433	0.730367	normal	0.999381	-0.0894468	normal	0.995548	-0.0811717	normal	[T]	Signal transduction mechanisms	Biological Process: phosphorelay signal transduction system (GO:0000160);; Molecular Function: DNA binding (GO:0003677);; Molecular Function: DNA-binding transcription factor activity (GO:0003700);; Cellular Component: nucleus (GO:0005634);;	K14491|3.5e-249|tcc:18603588|K14491 two-component response regulator ARR-B family | (RefSeq) two-component response regulator ARR2	[K]	Transcription	Response regulator receiver domain;; Myb-like DNA-binding domain	Two-component response regulator ARR2 OS=Arabidopsis thaliana OX=3702 GN=ARR2 PE=1 SV=1	Two-component response regulator OS=Citrus clementina OX=85681 GN=CICLE_v10004470mg PE=3 SV=1	K	Transcription	two-component response regulator ARR2-like isoform X1 [Pistacia vera]
NB_transcript_47531	LOC110641994	0.888211	0.146209	normal	0.89071	0.138785	normal	0.00509292	1.25066	up	0.03685	0.786928	normal	0.999381	0.0641083	normal	0.994954	0.11834	normal	--	--	Cellular Component: nucleus (GO:0005634);; Molecular Function: sequence-specific DNA binding (GO:0043565);; Biological Process: negative regulation of transcription, DNA-templated (GO:0045892);;	K14491|1.6e-10|cpap:110815776|K14491 two-component response regulator ARR-B family | (RefSeq) two-component response regulator ARR12	--	--	Myb-like DNA-binding domain	Transcription factor HHO3 OS=Arabidopsis thaliana OX=3702 GN=HHO3 PE=1 SV=1	Myb-like transcription factor family protein, putative isoform 1 OS=Theobroma cacao OX=3641 GN=TCM_011857 PE=4 SV=1	K	Transcription	transcription factor HHO3-like isoform X1 [Hevea brasiliensis]
NB_transcript_1929	LOC116111432	0.849498	-0.100737	normal	0.880599	-0.0596041	normal	0.337126	-0.366611	normal	6.11259e-06	-1.07947	down	0.999381	0.139718	normal	0.862883	-0.318227	normal	--	--	Molecular Function: DNA binding (GO:0003677);; Cellular Component: nucleus (GO:0005634);;	K14491|9.8e-11|cit:102630133|K14491 two-component response regulator ARR-B family | (RefSeq) two-component response regulator ORR24	--	--	MYB-CC type transfactor, LHEQLE motif;; Myb-like DNA-binding domain	Myb family transcription factor PHL6 OS=Arabidopsis thaliana OX=3702 GN=PHL6 PE=2 SV=1	HTH myb-type domain-containing protein OS=Acer yangbiense OX=1000413 GN=EZV62_003071 PE=3 SV=1	K	Transcription	myb family transcription factor PHL6 [Pistacia vera]
NB_transcript_40225	LOC116122774	0.796673	-0.327876	normal	0.829184	-0.119982	normal	0.515449	-0.379032	normal	0.00734235	-1.0559	down	0.967938	-0.598915	normal	0.981639	-0.213692	normal	--	--	Biological Process: phosphorelay signal transduction system (GO:0000160);; Molecular Function: DNA binding (GO:0003677);; Molecular Function: DNA-binding transcription factor activity (GO:0003700);; Cellular Component: nucleus (GO:0005634);;	K14491|2.7e-68|tcc:18603588|K14491 two-component response regulator ARR-B family | (RefSeq) two-component response regulator ARR2	[K]	Transcription	--	Two-component response regulator ARR2 OS=Arabidopsis thaliana OX=3702 GN=ARR2 PE=1 SV=1	Two-component response regulator OS=Citrus clementina OX=85681 GN=CICLE_v10004470mg PE=3 SV=1	K	Transcription	two-component response regulator ARR2-like isoform X3 [Pistacia vera]
NB_transcript_69380	LOC116122774	0.898578	0.112444	normal	0.790242	-0.239314	normal	0.066962	-0.895577	normal	0.00950097	-1.20257	down	0.999381	-0.0147306	normal	0.510703	-0.529073	normal	[T]	Signal transduction mechanisms	Biological Process: phosphorelay signal transduction system (GO:0000160);; Molecular Function: DNA binding (GO:0003677);; Molecular Function: DNA-binding transcription factor activity (GO:0003700);; Cellular Component: nucleus (GO:0005634);;	K14491|1.1e-247|tcc:18603588|K14491 two-component response regulator ARR-B family | (RefSeq) two-component response regulator ARR2	[K]	Transcription	Response regulator receiver domain;; Myb-like DNA-binding domain	Two-component response regulator ARR2 OS=Arabidopsis thaliana OX=3702 GN=ARR2 PE=1 SV=1	Two-component response regulator OS=Citrus clementina OX=85681 GN=CICLE_v10004470mg PE=3 SV=1	K	Transcription	two-component response regulator ARR2-like isoform X1 [Pistacia vera]
NB_transcript_54136	LOC18043878	0.843283	0.14937	normal	0.507989	0.184251	normal	0.017443	0.926386	normal	0.000281347	1.45847	up	0.999381	-0.114798	normal	0.961145	0.179696	normal	[T]	Signal transduction mechanisms	Molecular Function: phosphorelay sensor kinase activity (GO:0000155);; Cellular Component: integral component of membrane (GO:0016021);;	K14489|0.0e+00|cic:CICLE_v10030589mg|K14489 arabidopsis histidine kinase 2/3/4 (cytokinin receptor) [EC:2.7.13.3] | (RefSeq) hypothetical protein	[T]	Signal transduction mechanisms	CHASE domain;; Histidine kinase-, DNA gyrase B-, and HSP90-like ATPase;; Response regulator receiver domain;; His Kinase A (phospho-acceptor) domain	Histidine kinase 3 OS=Arabidopsis thaliana OX=3702 GN=AHK3 PE=1 SV=1	Histidine kinase OS=Citrus clementina OX=85681 GN=CICLE_v10030589mg PE=4 SV=1	T	Signal transduction mechanisms	histidine kinase 3 [Citrus clementina]
NB_transcript_70701	LOC18043878	0.525922	0.215985	normal	0.0500287	0.574304	normal	0.00238341	0.655653	normal	1.94013e-07	1.24353	up	0.999381	-0.0358852	normal	0.917999	0.298052	normal	[T]	Signal transduction mechanisms	Molecular Function: phosphorelay sensor kinase activity (GO:0000155);; Cellular Component: integral component of membrane (GO:0016021);;	K14489|0.0e+00|cic:CICLE_v10030589mg|K14489 arabidopsis histidine kinase 2/3/4 (cytokinin receptor) [EC:2.7.13.3] | (RefSeq) hypothetical protein	[T]	Signal transduction mechanisms	CHASE domain;; Histidine kinase-, DNA gyrase B-, and HSP90-like ATPase;; Response regulator receiver domain;; His Kinase A (phospho-acceptor) domain	Histidine kinase 3 OS=Arabidopsis thaliana OX=3702 GN=AHK3 PE=1 SV=1	Histidine kinase OS=Citrus clementina OX=85681 GN=CICLE_v10030589mg PE=4 SV=1	T	Signal transduction mechanisms	histidine kinase 3 [Citrus clementina]
NB_transcript_68536	LOC18050616	1.16456e-06	1.92115	up	1.37054e-05	1.45983	up	0.0354314	0.753096	normal	0.270794	-0.502837	normal	0.999381	-0.0189977	normal	0.985993	0.192289	normal	--	--	Molecular Function: molecular_function (GO:0003674);; Molecular Function: nucleic acid binding (GO:0003676);; Molecular Function: DNA binding (GO:0003677);; Molecular Function: DNA-binding transcription factor activity (GO:0003700);; Molecular Function: binding (GO:0005488);; Cellular Component: cellular_component (GO:0005575);; Cellular Component: intracellular (GO:0005622);; Cellular Component:…	K14494|1.9e-11|brp:103852324|K14494 DELLA protein | (RefSeq) DELLA protein RGL1	--	--	GRAS domain family;; GRAS domain family;; GRAS domain family;; GRAS domain family;; GRAS domain family	Scarecrow-like protein 13 OS=Arabidopsis thaliana OX=3702 GN=SCL13 PE=2 SV=2	GRAS domain-containing protein OS=Citrus clementina OX=85681 GN=CICLE_v10014811mg PE=3 SV=1	K	Transcription	scarecrow-like protein 13 [Citrus clementina]
NB_transcript_28605	LOC116113002	0.864624	0.193194	normal	0.637432	0.348943	normal	9.94162e-05	1.02353	up	0.0024639	0.829946	normal	0.495542	0.763035	normal	0.60707	0.541436	normal	--	--	--	K14494|2.0e-48|adu:107481054|K14494 DELLA protein | (RefSeq) DELLA protein GAI	--	--	GRAS domain family	Scarecrow-like protein 9 OS=Arabidopsis thaliana OX=3702 GN=SCL9 PE=2 SV=1	GRAS domain-containing protein OS=Citrus clementina OX=85681 GN=CICLE_v10027940mg PE=3 SV=1	K	Transcription	scarecrow-like protein 30 [Pistacia vera]
NB_transcript_46829	--	0.0332101	1.52942	normal	0.756764	0.32518	normal	0.00746726	1.60662	up	0.550915	-0.40213	normal	0.999381	-0.119562	normal	0.959603	0.351144	normal	--	--	Molecular Function: molecular_function (GO:0003674);; Molecular Function: nucleic acid binding (GO:0003676);; Molecular Function: DNA binding (GO:0003677);; Molecular Function: DNA-binding transcription factor activity (GO:0003700);; Molecular Function: binding (GO:0005488);; Cellular Component: cellular_component (GO:0005575);; Cellular Component: intracellular (GO:0005622);; Cellular Component:…	K14494|2.9e-13|peq:110034092|K14494 DELLA protein | (RefSeq) LOW QUALITY PROTEIN: DELLA protein SLR1-like	--	--	GRAS domain family	Scarecrow-like transcription factor PAT1 OS=Arabidopsis thaliana OX=3702 GN=PAT1 PE=1 SV=1	GRAS domain-containing protein OS=Cephalotus follicularis OX=3775 GN=CFOL_v3_03409 PE=3 SV=1	K	Transcription	GRAS domain-containing protein [Cephalotus follicularis]
NB_transcript_23901	LOC116128238	0.950851	-0.0999344	normal	0.00135514	-1.87497	down	0.943067	0.145766	normal	0.933588	0.0973746	normal	0.999381	-0.492081	normal	0.911744	-0.454605	normal	--	--	Cellular Component: integral component of membrane (GO:0016021);;	--	[S]	Function unknown	LETM1-like protein	--	LETM1 domain-containing protein OS=Vitis vinifera OX=29760 GN=CK203_049231 PE=4 SV=1	S	Function unknown	uncharacterized protein LOC116128238 isoform X2 [Pistacia vera]
NB_transcript_36789	--	0.555864	0.387933	normal	0.978359	0.023995	normal	0.677647	0.336327	normal	0.000101039	1.21406	up	0.999381	0.152348	normal	0.706002	0.49424	normal	--	--	Molecular Function: DNA-binding transcription factor activity (GO:0003700);; Cellular Component: nucleus (GO:0005634);; Biological Process: response to gibberellin (GO:0009739);;	K14494|3.1e-21|pop:7475521|K14494 DELLA protein | (RefSeq) DELLA protein GAIP	--	--	GRAS domain family;; GRAS domain family;; GRAS domain family	Scarecrow-like protein 3 OS=Arabidopsis thaliana OX=3702 GN=SCL3 PE=1 SV=1	GRAS domain-containing protein OS=Nyssa sinensis OX=561372 GN=F0562_027013 PE=3 SV=1	K	Transcription	hypothetical protein F0562_027013 [Nyssa sinensis]
NB_transcript_46443	LOC102611655	0.625235	0.594794	normal	0.731474	0.381009	normal	0.970085	0.0720007	normal	0.00854189	1.55653	up	0.999381	-0.331142	normal	0.999489	-0.00218218	normal	--	--	Molecular Function: DNA-binding transcription factor activity (GO:0003700);; Cellular Component: nucleus (GO:0005634);; Cellular Component: integral component of membrane (GO:0016021);;	K14494|3.4e-56|hbr:110671412|K14494 DELLA protein | (RefSeq) DELLA protein GAI	--	--	GRAS domain family	Scarecrow-like protein 1 OS=Arabidopsis thaliana OX=3702 GN=SCL1 PE=2 SV=1	GRAS domain-containing protein (Fragment) OS=Citrus unshiu OX=55188 GN=CUMW_138780 PE=3 SV=1	K	Transcription	scarecrow-like protein 1 [Citrus sinensis]
NB_transcript_60989	LOC102611655	0.934141	-0.0996804	normal	0.986205	-0.0170588	normal	0.0243446	1.16322	normal	7.6956e-06	1.23349	up	0.999381	-0.0261827	normal	0.994954	-0.124903	normal	--	--	Molecular Function: DNA-binding transcription factor activity (GO:0003700);; Cellular Component: nucleus (GO:0005634);;	K14494|1.1e-55|hbr:110671412|K14494 DELLA protein | (RefSeq) DELLA protein GAI	--	--	GRAS domain family	Scarecrow-like protein 1 OS=Arabidopsis thaliana OX=3702 GN=SCL1 PE=2 SV=1	GRAS domain-containing protein OS=Carpinus fangiana OX=176857 GN=FH972_018385 PE=3 SV=1	K	Transcription	scarecrow-like protein 1 [Citrus sinensis]
NB_transcript_67684	LOC18051148	0.819965	0.238421	normal	0.394759	0.467587	normal	0.0997997	0.787934	normal	7.16557e-08	1.22852	up	0.987548	0.474884	normal	0.434127	0.664357	normal	--	--	Molecular Function: molecular_function (GO:0003674);; Molecular Function: nucleic acid binding (GO:0003676);; Molecular Function: DNA binding (GO:0003677);; Molecular Function: DNA-binding transcription factor activity (GO:0003700);; Molecular Function: binding (GO:0005488);; Cellular Component: cellular_component (GO:0005575);; Cellular Component: intracellular (GO:0005622);; Cellular Component:…	K14494|2.7e-64|adu:107457897|K14494 DELLA protein | (RefSeq) DELLA protein GAI	--	--	GRAS domain family	Scarecrow-like transcription factor PAT1 OS=Arabidopsis thaliana OX=3702 GN=PAT1 PE=1 SV=1	GRAS domain-containing protein OS=Citrus clementina OX=85681 GN=CICLE_v10014845mg PE=3 SV=1	K	Transcription	scarecrow-like protein 21 [Citrus clementina]
NB_transcript_1820	--	0.985163	0.0224738	normal	0.556835	-0.463438	normal	0.900347	0.191952	normal	5.39488e-05	-1.03175	down	0.999381	-0.00109108	normal	0.471293	-0.730538	normal	--	--	--	K14494|2.7e-61|pop:18099385|K14494 DELLA protein | (RefSeq) DELLA protein GAI	--	--	GRAS domain family	Chitin-inducible gibberellin-responsive protein 1 OS=Oryza sativa subsp. japonica OX=39947 GN=CIGR1 PE=2 SV=1	GRAS domain-containing protein OS=Acer yangbiense OX=1000413 GN=EZV62_008603 PE=3 SV=1	K	Transcription	hypothetical protein EZV62_008603 [Acer yangbiense]
NB_transcript_41453	--	0.00189832	-1.49989	down	0.206437	-0.964419	normal	0.237097	-0.833839	normal	0.834352	-0.137758	normal	0.999381	-0.0131674	normal	0.842333	0.382663	normal	--	--	Biological Process: reproduction (GO:0000003);; Biological Process: developmental process involved in reproduction (GO:0003006);; Molecular Function: molecular_function (GO:0003674);; Molecular Function: DNA-binding transcription factor activity (GO:0003700);; Cellular Component: cellular_component (GO:0005575);; Cellular Component: intracellular (GO:0005622);; Cellular Component: obsolete cell (…	K12126|4.7e-19|ppp:112291418|K12126 phytochrome-interacting factor 3 | (RefSeq) hormone receptor 4-like isoform X1	--	--	Helix-loop-helix DNA-binding domain	Transcription factor SPATULA OS=Arabidopsis thaliana OX=3702 GN=SPT PE=1 SV=1	BHLH domain-containing protein OS=Citrus unshiu OX=55188 GN=CUMW_045190 PE=4 SV=1	K	Transcription	hypothetical protein CUMW_045190 [Citrus unshiu]
NB_transcript_66619	--	0.80644	-0.178763	normal	0.903514	-0.098059	normal	0.47181	0.438625	normal	7.01016e-05	1.22939	up	0.999381	-0.0338537	normal	0.998344	0.00810354	normal	--	--	Molecular Function: protein dimerization activity (GO:0046983);;	K12126|2.4e-14|smo:SELMODRAFT_114141|K12126 phytochrome-interacting factor 3 | (RefSeq) PIF3; hypothetical protein	--	--	Helix-loop-helix DNA-binding domain	bHLH transcription factor RHL1 OS=Lotus japonicus OX=34305 GN=RHL1 PE=2 SV=1	BHLH domain-containing protein OS=Corchorus olitorius OX=93759 GN=COLO4_18786 PE=4 SV=1	K	Transcription	hypothetical protein COLO4_18786 [Corchorus olitorius]
NB_transcript_64555	--	0.873021	0.261084	normal	0.65117	0.480067	normal	0.00978688	1.89736	up	3.18619e-07	3.54796	up	0.999381	0.268971	normal	0.961973	0.307916	normal	--	--	Molecular Function: hydrolase activity (GO:0016787);;	K14493|4.8e-45|cic:CICLE_v10020963mg|K14493 gibberellin receptor GID1 [EC:3.-.-.-] | (RefSeq) hypothetical protein	[V]	Defense mechanisms	alpha/beta hydrolase fold	Gibberellin receptor GID1B OS=Arabidopsis thaliana OX=3702 GN=GID1B PE=1 SV=1	Abhydrolase_3 domain-containing protein OS=Citrus unshiu OX=55188 GN=CUMW_054710 PE=3 SV=1	V	Defense mechanisms	hypothetical protein CMV_001704 [Castanea mollissima]
NB_transcript_27282	--	0.825074	-0.27819	normal	0.640281	-0.398027	normal	0.946217	-0.125246	normal	0.850864	0.0739478	normal	0.999381	0.168938	normal	0.996664	-0.0457226	normal	[M]	Cell wall/membrane/envelope biogenesis	Molecular Function: protein kinase activity (GO:0004672);; Molecular Function: ATP binding (GO:0005524);; Cellular Component: integral component of membrane (GO:0016021);;	K13415|1.2e-46|ccav:112521328|K13415 protein brassinosteroid insensitive 1 [EC:2.7.10.1 2.7.11.1] | (RefSeq) systemin receptor SR160-like	--	--	Protein kinase domain;; Protein tyrosine and serine/threonine kinase;; Leucine rich repeat;; Leucine Rich repeats (2 copies);; Leucine rich repeat N-terminal domain;; Leucine Rich Repeat	Probable inactive receptor kinase At5g58300 OS=Arabidopsis thaliana OX=3702 GN=At5g58300 PE=1 SV=1	Protein kinase domain-containing protein OS=Citrus sinensis OX=2711 GN=CISIN_1g005693mg PE=4 SV=1	T	Signal transduction mechanisms	hypothetical protein CISIN_1g005693mg [Citrus sinensis]
NB_transcript_47327	--	0.0708153	-1.2165	normal	0.917094	0.09846	normal	0.19273	0.992398	normal	3.95971e-11	2.44315	up	0.779186	-0.793753	normal	0.998344	0.022666	normal	[I]	Lipid transport and metabolism	Molecular Function: hydrolase activity (GO:0016787);;	K14493|9.9e-183|cic:CICLE_v10020963mg|K14493 gibberellin receptor GID1 [EC:3.-.-.-] | (RefSeq) hypothetical protein	[V]	Defense mechanisms	alpha/beta hydrolase fold;; Carboxylesterase family	Gibberellin receptor GID1B OS=Arabidopsis thaliana OX=3702 GN=GID1B PE=1 SV=1	Abhydrolase_3 domain-containing protein OS=Citrus unshiu OX=55188 GN=CUMW_054710 PE=3 SV=1	V	Defense mechanisms	hypothetical protein CMV_001704 [Castanea mollissima]
NB_transcript_64555	--	0.873021	0.261084	normal	0.65117	0.480067	normal	0.00978688	1.89736	up	3.18619e-07	3.54796	up	0.999381	0.268971	normal	0.961973	0.307916	normal	--	--	Molecular Function: hydrolase activity (GO:0016787);;	K14493|4.8e-45|cic:CICLE_v10020963mg|K14493 gibberellin receptor GID1 [EC:3.-.-.-] | (RefSeq) hypothetical protein	[V]	Defense mechanisms	alpha/beta hydrolase fold	Gibberellin receptor GID1B OS=Arabidopsis thaliana OX=3702 GN=GID1B PE=1 SV=1	Abhydrolase_3 domain-containing protein OS=Citrus unshiu OX=55188 GN=CUMW_054710 PE=3 SV=1	V	Defense mechanisms	hypothetical protein CMV_001704 [Castanea mollissima]
NB_transcript_73037	--	0.984728	-0.0382452	normal	0.779281	0.317411	normal	0.908433	0.2388	normal	0.982976	-0.0210948	normal	0.000609585	-1.46099	down	0.733973	-0.651441	normal	[I]	Lipid transport and metabolism	Molecular Function: hydrolase activity (GO:0016787);;	K14493|5.3e-166|cit:102619373|K14493 gibberellin receptor GID1 [EC:3.-.-.-] | (RefSeq) gibberellin receptor GID1C	[V]	Defense mechanisms	alpha/beta hydrolase fold;; Carboxylesterase family	Gibberellin receptor GID1A OS=Arabidopsis thaliana OX=3702 GN=GID1A PE=1 SV=1	Abhydrolase_3 domain-containing protein OS=Acer yangbiense OX=1000413 GN=EZV62_006958 PE=3 SV=1	V	Defense mechanisms	hypothetical protein EZV62_006958 [Acer yangbiense]
NB_transcript_8268	--	0.000204674	-1.64186	down	0.587805	0.377888	normal	0.0145552	1.12313	normal	1.59264e-10	2.07887	up	0.842924	-0.397123	normal	0.438621	0.457308	normal	[T]	Signal transduction mechanisms	Molecular Function: protein serine/threonine phosphatase activity (GO:0004722);; Molecular Function: metal ion binding (GO:0046872);;	K14497|4.1e-147|pavi:110751018|K14497 protein phosphatase 2C [EC:3.1.3.16] | (RefSeq) protein phosphatase 2C 56-like	[T]	Signal transduction mechanisms	Protein phosphatase 2C	Probable protein phosphatase 2C 6 OS=Oryza sativa subsp. japonica OX=39947 GN=PP2C06 PE=1 SV=1	Protein-serine/threonine phosphatase OS=Acer yangbiense OX=1000413 GN=EZV62_012826 PE=3 SV=1	T	Signal transduction mechanisms	hypothetical protein EZV62_012826 [Acer yangbiense]
NB_transcript_69720	--	0.444916	-0.72013	normal	5.64076e-05	1.16452	up	0.9413	0.167172	normal	0.422938	-0.573239	normal	0.999381	-0.291685	normal	0.994954	0.114847	normal	[T]	Signal transduction mechanisms	Molecular Function: protein serine/threonine phosphatase activity (GO:0004722);; Molecular Function: metal ion binding (GO:0046872);;	K14497|1.2e-115|cic:CICLE_v10025314mg|K14497 protein phosphatase 2C [EC:3.1.3.16] | (RefSeq) hypothetical protein	[T]	Signal transduction mechanisms	Protein phosphatase 2C	Protein phosphatase 2C 16 OS=Arabidopsis thaliana OX=3702 GN=HAB1 PE=1 SV=1	Protein-serine/threonine phosphatase OS=Acer yangbiense OX=1000413 GN=EZV62_003399 PE=3 SV=1	T	Signal transduction mechanisms	hypothetical protein EZV62_003399 [Acer yangbiense]
NB_transcript_52889	--	0.375399	-0.86045	normal	0.906766	0.143636	normal	0.000911057	1.19456	up	1.1378e-06	1.78085	up	0.999381	-0.0497055	normal	0.159432	1.04402	normal	--	--	Molecular Function: protein serine/threonine phosphatase activity (GO:0004722);; Molecular Function: metal ion binding (GO:0046872);;	K14497|3.6e-93|pavi:110751018|K14497 protein phosphatase 2C [EC:3.1.3.16] | (RefSeq) protein phosphatase 2C 56-like	[T]	Signal transduction mechanisms	Protein phosphatase 2C;; Protein phosphatase 2C;; Protein phosphatase 2C	Probable protein phosphatase 2C 6 OS=Oryza sativa subsp. japonica OX=39947 GN=PP2C06 PE=1 SV=1	Protein-serine/threonine phosphatase OS=Acer yangbiense OX=1000413 GN=EZV62_012826 PE=3 SV=1	T	Signal transduction mechanisms	hypothetical protein EZV62_012826 [Acer yangbiense]
NB_transcript_27263	--	0.403944	-0.397802	normal	0.861939	0.0742636	normal	0.032608	0.875717	normal	0.000856492	1.06273	up	0.999381	0.0252838	normal	0.994954	0.0570658	normal	--	--	Molecular Function: protein serine/threonine phosphatase activity (GO:0004722);; Molecular Function: metal ion binding (GO:0046872);;	K14497|2.6e-56|cic:CICLE_v10025314mg|K14497 protein phosphatase 2C [EC:3.1.3.16] | (RefSeq) hypothetical protein	[T]	Signal transduction mechanisms	Protein phosphatase 2C	Protein phosphatase 2C 16 OS=Arabidopsis thaliana OX=3702 GN=HAB1 PE=1 SV=1	Protein-serine/threonine phosphatase OS=Citrus clementina OX=85681 GN=CICLE_v10025314mg PE=3 SV=1	T	Signal transduction mechanisms	hypothetical protein CISIN_1g009083mg [Citrus sinensis]
NB_transcript_32471	LOC116113794	--	--	--	--	--	--	--	--	--	4.93124e-12	3.8673	up	--	--	--	--	--	--	--	--	Biological Process: reproduction (GO:0000003);; Molecular Function: pseudophosphatase activity (GO:0001691);; Biological Process: developmental process involved in reproduction (GO:0003006);; Molecular Function: molecular_function (GO:0003674);; Molecular Function: catalytic activity (GO:0003824);; Molecular Function: phosphoprotein phosphatase activity (GO:0004721);; Molecular Function: protein …	K14497|1.4e-65|egr:104443989|K14497 protein phosphatase 2C [EC:3.1.3.16] | (RefSeq) probable protein phosphatase 2C 8 isoform X1	[T]	Signal transduction mechanisms	Protein phosphatase 2C;; Protein phosphatase 2C	Probable protein phosphatase 2C 8 OS=Oryza sativa subsp. japonica OX=39947 GN=Os01g0656200 PE=2 SV=1	Protein-serine/threonine phosphatase OS=Acer yangbiense OX=1000413 GN=EZV62_023180 PE=3 SV=1	T	Signal transduction mechanisms	protein phosphatase 2C 51-like [Pistacia vera]
NB_transcript_39877	--	0.318519	0.586369	normal	0.0479072	1.10091	normal	0.483685	0.548875	normal	0.00128382	1.51833	up	0.999381	-0.321586	normal	0.994954	-0.104351	normal	--	--	Molecular Function: protein serine/threonine phosphatase activity (GO:0004722);; Molecular Function: metal ion binding (GO:0046872);;	K14497|2.9e-36|pavi:110749158|K14497 protein phosphatase 2C [EC:3.1.3.16] | (RefSeq) protein phosphatase 2C 77	[T]	Signal transduction mechanisms	Protein phosphatase 2C	Protein phosphatase 2C 77 OS=Arabidopsis thaliana OX=3702 GN=ABI2 PE=1 SV=1	Protein-serine/threonine phosphatase OS=Corchorus olitorius OX=93759 GN=COLO4_18158 PE=3 SV=1	T	Signal transduction mechanisms	phosphatase 2C (PP2C)-like protein [Corchorus olitorius]
NB_transcript_48333	--	0.0378946	-1.30884	normal	0.991825	0.0127906	normal	0.34102	0.664045	normal	4.3245e-07	1.5557	up	0.999381	-0.10181	normal	0.920804	0.277793	normal	[T]	Signal transduction mechanisms	Molecular Function: protein serine/threonine phosphatase activity (GO:0004722);; Molecular Function: metal ion binding (GO:0046872);;	K14497|9.8e-92|pavi:110751018|K14497 protein phosphatase 2C [EC:3.1.3.16] | (RefSeq) protein phosphatase 2C 56-like	[T]	Signal transduction mechanisms	Protein phosphatase 2C	Probable protein phosphatase 2C 6 OS=Oryza sativa subsp. japonica OX=39947 GN=PP2C06 PE=1 SV=1	Protein-serine/threonine phosphatase OS=Acer yangbiense OX=1000413 GN=EZV62_012826 PE=3 SV=1	T	Signal transduction mechanisms	hypothetical protein EZV62_012826 [Acer yangbiense]
NB_transcript_52889	--	0.375399	-0.86045	normal	0.906766	0.143636	normal	0.000911057	1.19456	up	1.1378e-06	1.78085	up	0.999381	-0.0497055	normal	0.159432	1.04402	normal	--	--	Molecular Function: protein serine/threonine phosphatase activity (GO:0004722);; Molecular Function: metal ion binding (GO:0046872);;	K14497|3.6e-93|pavi:110751018|K14497 protein phosphatase 2C [EC:3.1.3.16] | (RefSeq) protein phosphatase 2C 56-like	[T]	Signal transduction mechanisms	Protein phosphatase 2C;; Protein phosphatase 2C;; Protein phosphatase 2C	Probable protein phosphatase 2C 6 OS=Oryza sativa subsp. japonica OX=39947 GN=PP2C06 PE=1 SV=1	Protein-serine/threonine phosphatase OS=Acer yangbiense OX=1000413 GN=EZV62_012826 PE=3 SV=1	T	Signal transduction mechanisms	hypothetical protein EZV62_012826 [Acer yangbiense]
NB_transcript_64692	--	0.444027	-0.76025	normal	0.69804	0.358144	normal	0.354273	0.870794	normal	0.00381336	1.45209	up	0.999381	0.381912	normal	0.956411	0.323369	normal	--	--	Molecular Function: protein serine/threonine phosphatase activity (GO:0004722);; Molecular Function: metal ion binding (GO:0046872);;	K14497|2.0e-52|pavi:110751018|K14497 protein phosphatase 2C [EC:3.1.3.16] | (RefSeq) protein phosphatase 2C 56-like	[T]	Signal transduction mechanisms	Protein phosphatase 2C;; Protein phosphatase 2C	Protein phosphatase 2C 56 OS=Arabidopsis thaliana OX=3702 GN=ABI1 PE=1 SV=2	Protein-serine/threonine phosphatase OS=Trema orientale OX=63057 GN=TorPP2CA9 PE=3 SV=1	T	Signal transduction mechanisms	Protein phosphatase 2C [Trema orientale]
NB_transcript_7863	--	0.505223	-0.398918	normal	0.876692	-0.111249	normal	0.0464273	0.897037	normal	0.00118643	1.9014	up	0.999381	0.148943	normal	0.647068	0.356419	normal	[T]	Signal transduction mechanisms	Molecular Function: protein serine/threonine phosphatase activity (GO:0004722);; Molecular Function: metal ion binding (GO:0046872);;	K14497|3.2e-104|cic:CICLE_v10025314mg|K14497 protein phosphatase 2C [EC:3.1.3.16] | (RefSeq) hypothetical protein	[T]	Signal transduction mechanisms	Protein phosphatase 2C	Protein phosphatase 2C 16 OS=Arabidopsis thaliana OX=3702 GN=HAB1 PE=1 SV=1	Protein-serine/threonine phosphatase OS=Acer yangbiense OX=1000413 GN=EZV62_003399 PE=3 SV=1	T	Signal transduction mechanisms	hypothetical protein EZV62_003399 [Acer yangbiense]
NB_transcript_8268	--	0.000204674	-1.64186	down	0.587805	0.377888	normal	0.0145552	1.12313	normal	1.59264e-10	2.07887	up	0.842924	-0.397123	normal	0.438621	0.457308	normal	[T]	Signal transduction mechanisms	Molecular Function: protein serine/threonine phosphatase activity (GO:0004722);; Molecular Function: metal ion binding (GO:0046872);;	K14497|4.1e-147|pavi:110751018|K14497 protein phosphatase 2C [EC:3.1.3.16] | (RefSeq) protein phosphatase 2C 56-like	[T]	Signal transduction mechanisms	Protein phosphatase 2C	Probable protein phosphatase 2C 6 OS=Oryza sativa subsp. japonica OX=39947 GN=PP2C06 PE=1 SV=1	Protein-serine/threonine phosphatase OS=Acer yangbiense OX=1000413 GN=EZV62_012826 PE=3 SV=1	T	Signal transduction mechanisms	hypothetical protein EZV62_012826 [Acer yangbiense]
NB_transcript_49820	LOC119982647	0.535737	-0.338802	normal	0.660337	0.171037	normal	0.13716	0.592499	normal	0.000490041	1.13781	up	0.999381	0.131969	normal	0.994954	0.0772908	normal	--	--	Molecular Function: molecular_function (GO:0003674);; Molecular Function: nucleic acid binding (GO:0003676);; Molecular Function: DNA binding (GO:0003677);; Molecular Function: DNA-binding transcription factor activity (GO:0003700);; Molecular Function: binding (GO:0005488);; Cellular Component: cellular_component (GO:0005575);; Cellular Component: intracellular (GO:0005622);; Cellular Component:…	K14432|2.7e-30|tcc:18607377|K14432 ABA responsive element binding factor | (RefSeq) G-box-binding factor 4	--	--	--	G-box-binding factor 4 OS=Arabidopsis thaliana OX=3702 GN=GBF4 PE=1 SV=1	Basic-leucine zipper transcription factor family protein, putative isoform 1 OS=Theobroma cacao OX=3641 GN=TCM_006432 PE=4 SV=1	K	Transcription	Basic-leucine zipper transcription factor family protein putative isoform 2 [Tripterygium wilfordii]
NB_transcript_74122	LOC110813750	0.97989	-0.0232979	normal	0.00518916	0.547033	normal	0.521602	0.505472	normal	0.000895112	1.23127	up	0.999381	-0.26756	normal	0.994954	0.123259	normal	--	--	Molecular Function: DNA-binding transcription factor activity (GO:0003700);; Biological Process: positive regulation of transcription, DNA-templated (GO:0045893);;	K14432|4.0e-80|cpap:110813750|K14432 ABA responsive element binding factor | (RefSeq) bZIP transcription factor 46-like	--	--	bZIP transcription factor;; Basic region leucine zipper	ABSCISIC ACID-INSENSITIVE 5-like protein 7 OS=Arabidopsis thaliana OX=3702 GN=ABF4 PE=1 SV=1	BZIP domain-containing protein OS=Citrus clementina OX=85681 GN=CICLE_v10028435mg PE=4 SV=1	K	Transcription	bZIP transcription factor 46-like [Carica papaya]
NB_transcript_8723	LOC111298137	0.961387	-0.0485783	normal	0.224864	0.580133	normal	0.201703	0.778213	normal	0.00136539	1.44707	up	0.999381	0.300443	normal	0.934331	0.260372	normal	--	--	Molecular Function: DNA-binding transcription factor activity (GO:0003700);; Biological Process: positive regulation of transcription, DNA-templated (GO:0045893);;	K14432|9.9e-42|dzi:111298137|K14432 ABA responsive element binding factor | (RefSeq) G-box-binding factor 4-like isoform X1	--	--	bZIP transcription factor;; Basic region leucine zipper	G-box-binding factor 4 OS=Arabidopsis thaliana OX=3702 GN=GBF4 PE=1 SV=1	BZIP domain-containing protein OS=Malus baccata OX=106549 GN=C1H46_016775 PE=4 SV=1	K	Transcription	G-box-binding factor 4-like isoform X1 [Durio zibethinus]
NB_transcript_51383	LOC8269338	0.918761	-0.175748	normal	0.156164	-1.14028	normal	0.995983	0.0160413	normal	5.61247e-06	-3.32674	down	0.968025	0.592763	normal	0.994954	-0.101766	normal	--	--	Molecular Function: DNA-binding transcription factor activity (GO:0003700);;	K14432|1.1e-06|cam:101506390|K14432 ABA responsive element binding factor | (RefSeq) protein ABSCISIC ACID-INSENSITIVE 5	--	--	Basic leucine-zipper C terminal;; bZIP transcription factor;; Basic region leucine zipper	Light-inducible protein CPRF2 OS=Petroselinum crispum OX=4043 GN=CPRF2 PE=2 SV=2	Light-inducible protein CPRF-2, putative OS=Ricinus communis OX=3988 GN=RCOM_0484650 PE=3 SV=1	K	Transcription	light-inducible protein CPRF2 [Ricinus communis]
NB_transcript_31246	--	0.261665	0.691714	normal	0.09261	-0.949274	normal	0.0250329	-1.14917	normal	0.0052301	-1.17644	down	0.999381	0.099358	normal	0.56562	-0.694583	normal	--	--	Molecular Function: protein phosphatase inhibitor activity (GO:0004864);; Cellular Component: nucleus (GO:0005634);; Cellular Component: cytoplasm (GO:0005737);; Biological Process: abscisic acid-activated signaling pathway (GO:0009738);; Molecular Function: abscisic acid binding (GO:0010427);; Molecular Function: signaling receptor activity (GO:0038023);; Biological Process: regulation of protei…	K14496|1.7e-75|cic:CICLE_v10032781mg|K14496 abscisic acid receptor PYR/PYL family | (RefSeq) hypothetical protein	--	--	Polyketide cyclase / dehydrase and lipid transport	Abscisic acid receptor PYL4 OS=Arabidopsis thaliana OX=3702 GN=PYL4 PE=1 SV=1	Uncharacterized protein OS=Citrus sinensis OX=2711 GN=CISIN_1g038201mg PE=3 SV=1	S	Function unknown	hypothetical protein CISIN_1g038201mg [Citrus sinensis]
NB_transcript_1889	--	0.000943247	-2.23663	down	0.266288	-0.915173	normal	0.932607	0.190063	normal	0.00136137	-0.698456	normal	0.999381	-0.339496	normal	0.987843	-0.210448	normal	[T]	Signal transduction mechanisms	Molecular Function: phosphorelay sensor kinase activity (GO:0000155);; Cellular Component: endoplasmic reticulum (GO:0005783);; Cellular Component: integral component of membrane (GO:0016021);; Molecular Function: ethylene binding (GO:0051740);;	K14509|1.4e-294|dzi:111305038|K14509 ethylene receptor [EC:2.7.13.-] | (RefSeq) ethylene response sensor 1-like	[T]	Signal transduction mechanisms	Histidine kinase-, DNA gyrase B-, and HSP90-like ATPase;; GAF domain;; His Kinase A (phospho-acceptor) domain	Probable ethylene response sensor 1 OS=Oryza sativa subsp. indica OX=39946 GN=ERS1 PE=2 SV=1	Histidine kinase domain-containing protein OS=Corchorus capsularis OX=210143 GN=CCACVL1_22194 PE=4 SV=1	T	Signal transduction mechanisms	hypothetical protein CCACVL1_22194 [Corchorus capsularis]
NB_transcript_29861	LOC110646809	2.28166e-13	-2.5841	down	2.12316e-05	-1.47942	down	0.23837	0.897384	normal	0.00011628	1.72057	up	0.999381	0.465739	normal	0.984267	0.22102	normal	[T]	Signal transduction mechanisms	Molecular Function: phosphorelay sensor kinase activity (GO:0000155);; Molecular Function: molecular_function (GO:0003674);; Molecular Function: catalytic activity (GO:0003824);; Molecular Function: protein kinase activity (GO:0004672);; Molecular Function: protein histidine kinase activity (GO:0004673);; Molecular Function: binding (GO:0005488);; Cellular Component: cellular_component (GO:000557…	K14509|2.1e-57|hbr:110646809|K14509 ethylene receptor [EC:2.7.13.-] | (RefSeq) ethylene response sensor 1-like isoform X1	[T]	Signal transduction mechanisms	His Kinase A (phospho-acceptor) domain	Ethylene receptor 1 OS=Cucumis melo var. cantalupensis OX=3658 GN=ETR1 PE=2 SV=1	Histidine kinase domain-containing protein OS=Corchorus capsularis OX=210143 GN=CCACVL1_22194 PE=4 SV=1	T	Signal transduction mechanisms	ethylene response sensor 1-like isoform X1 [Hevea brasiliensis]
NB_transcript_35018	LOC116133677	5.29779e-30	-3.03923	down	0.683576	0.232464	normal	0.588202	0.525094	normal	0.0123153	1.36547	normal	0.999381	-0.199381	normal	0.994954	-0.113091	normal	[V]	Defense mechanisms	Molecular Function: phosphorelay sensor kinase activity (GO:0000155);; Molecular Function: ATP binding (GO:0005524);; Cellular Component: endoplasmic reticulum membrane (GO:0005789);; Cellular Component: integral component of membrane (GO:0016021);; Molecular Function: ethylene receptor activity (GO:0038199);; Molecular Function: metal ion binding (GO:0046872);; Molecular Function: ethylene bindi…	K14509|0.0e+00|cic:CICLE_v10004385mg|K14509 ethylene receptor [EC:2.7.13.-] | (RefSeq) hypothetical protein	[T]	Signal transduction mechanisms	Response regulator receiver domain;; GAF domain;; Histidine kinase-, DNA gyrase B-, and HSP90-like ATPase	Ethylene receptor 2 OS=Arabidopsis thaliana OX=3702 GN=ETR2 PE=1 SV=2	Ethylene receptor OS=Acer yangbiense OX=1000413 GN=EZV62_000840 PE=3 SV=1	T	Signal transduction mechanisms	ethylene receptor 2-like [Pistacia vera]
NB_transcript_50149	LOC109331547	0.00669292	-1.9194	down	0.713841	-0.364704	normal	0.032608	1.42899	normal	1.98147e-07	2.70632	up	0.999381	-0.0878641	normal	0.78739	-0.611765	normal	[T]	Signal transduction mechanisms	Molecular Function: phosphorelay sensor kinase activity (GO:0000155);; Cellular Component: integral component of membrane (GO:0016021);;	K14509|8.1e-153|lang:109331547|K14509 ethylene receptor [EC:2.7.13.-] | (RefSeq) probable ethylene response sensor 1	[T]	Signal transduction mechanisms	GAF domain;; His Kinase A (phospho-acceptor) domain	Probable ethylene response sensor 1 OS=Oryza sativa subsp. indica OX=39946 GN=ERS1 PE=2 SV=1	Histidine kinase domain-containing protein OS=Lupinus angustifolius OX=3871 GN=TanjilG_22539 PE=4 SV=1	T	Signal transduction mechanisms	PREDICTED: probable ethylene response sensor 1 isoform X2 [Lupinus angustifolius]
NB_transcript_524	LOC116133677	0.00130159	-1.73867	down	0.712232	-0.352477	normal	0.000469069	2.18658	up	1.18559e-27	4.31245	up	0.999381	0.293989	normal	0.919382	0.42154	normal	[V]	Defense mechanisms	Molecular Function: phosphorelay sensor kinase activity (GO:0000155);; Molecular Function: ATP binding (GO:0005524);; Cellular Component: endoplasmic reticulum membrane (GO:0005789);; Cellular Component: integral component of membrane (GO:0016021);; Molecular Function: ethylene receptor activity (GO:0038199);; Molecular Function: metal ion binding (GO:0046872);; Molecular Function: ethylene bindi…	K14509|0.0e+00|cic:CICLE_v10004385mg|K14509 ethylene receptor [EC:2.7.13.-] | (RefSeq) hypothetical protein	[T]	Signal transduction mechanisms	Response regulator receiver domain;; GAF domain;; Histidine kinase-, DNA gyrase B-, and HSP90-like ATPase	Ethylene receptor 2 OS=Arabidopsis thaliana OX=3702 GN=ETR2 PE=1 SV=2	Ethylene receptor OS=Acer yangbiense OX=1000413 GN=EZV62_000840 PE=3 SV=1	T	Signal transduction mechanisms	ethylene receptor 2-like [Pistacia vera]
NB_transcript_55538	--	1.14447e-08	-2.53672	down	0.625175	-0.367262	normal	0.451813	0.676833	normal	3.34481e-06	1.3509	up	0.999381	-0.487079	normal	0.988555	-0.127318	normal	[T]	Signal transduction mechanisms	Molecular Function: phosphorelay sensor kinase activity (GO:0000155);; Cellular Component: endoplasmic reticulum (GO:0005783);; Cellular Component: integral component of membrane (GO:0016021);; Molecular Function: ethylene binding (GO:0051740);;	K14509|3.4e-294|dzi:111305038|K14509 ethylene receptor [EC:2.7.13.-] | (RefSeq) ethylene response sensor 1-like	[T]	Signal transduction mechanisms	Histidine kinase-, DNA gyrase B-, and HSP90-like ATPase;; GAF domain;; His Kinase A (phospho-acceptor) domain	Probable ethylene response sensor 1 OS=Oryza sativa subsp. indica OX=39946 GN=ERS1 PE=2 SV=1	Histidine kinase domain-containing protein OS=Corchorus capsularis OX=210143 GN=CCACVL1_22194 PE=4 SV=1	T	Signal transduction mechanisms	hypothetical protein CCACVL1_22194 [Corchorus capsularis]
NB_transcript_1874	--	0.0156629	-1.39955	normal	0.57733	0.230842	normal	0.25433	1.07073	normal	3.24286e-19	2.50655	up	0.999381	0.284174	normal	0.972449	-0.248975	normal	[T]	Signal transduction mechanisms	Molecular Function: phosphorelay sensor kinase activity (GO:0000155);; Cellular Component: endoplasmic reticulum (GO:0005783);; Cellular Component: integral component of membrane (GO:0016021);; Molecular Function: ethylene binding (GO:0051740);;	K14509|1.8e-294|dzi:111305038|K14509 ethylene receptor [EC:2.7.13.-] | (RefSeq) ethylene response sensor 1-like	[T]	Signal transduction mechanisms	Histidine kinase-, DNA gyrase B-, and HSP90-like ATPase;; GAF domain;; His Kinase A (phospho-acceptor) domain	Probable ethylene response sensor 1 OS=Oryza sativa subsp. indica OX=39946 GN=ERS1 PE=2 SV=1	Histidine kinase domain-containing protein OS=Corchorus capsularis OX=210143 GN=CCACVL1_22194 PE=4 SV=1	T	Signal transduction mechanisms	hypothetical protein CCACVL1_22194 [Corchorus capsularis]
NB_transcript_39198	LOC110621168	0.761448	-0.308264	normal	0.685255	0.28446	normal	0.0059155	0.988662	normal	0.000581205	1.12869	up	0.999381	-0.226369	normal	0.977101	0.203021	normal	[T]	Signal transduction mechanisms	Molecular Function: phosphorelay sensor kinase activity (GO:0000155);; Molecular Function: ATP binding (GO:0005524);; Cellular Component: endoplasmic reticulum membrane (GO:0005789);; Cellular Component: integral component of membrane (GO:0016021);; Molecular Function: ethylene receptor activity (GO:0038199);; Molecular Function: metal ion binding (GO:0046872);; Molecular Function: ethylene bindi…	K14509|5.3e-262|mesc:110621168|K14509 ethylene receptor [EC:2.7.13.-] | (RefSeq) protein EIN4	[T]	Signal transduction mechanisms	Response regulator receiver domain;; GAF domain;; Histidine kinase-, DNA gyrase B-, and HSP90-like ATPase;; His Kinase A (phospho-acceptor) domain	Protein EIN4 OS=Arabidopsis thaliana OX=3702 GN=EIN4 PE=1 SV=1	Ethylene receptor OS=Manihot esculenta OX=3983 GN=MANES_08G137300 PE=3 SV=1	T	Signal transduction mechanisms	protein EIN4 [Manihot esculenta]
NB_transcript_44775	LOC116133677	0.252858	-1.08834	normal	0.75794	0.296688	normal	0.532798	0.586458	normal	1.96598e-12	1.89066	up	0.684601	-0.855796	normal	0.972197	-0.265125	normal	[V]	Defense mechanisms	Molecular Function: phosphorelay sensor kinase activity (GO:0000155);; Molecular Function: ATP binding (GO:0005524);; Cellular Component: endoplasmic reticulum membrane (GO:0005789);; Cellular Component: integral component of membrane (GO:0016021);; Molecular Function: ethylene receptor activity (GO:0038199);; Molecular Function: metal ion binding (GO:0046872);; Molecular Function: ethylene bindi…	K14509|0.0e+00|cic:CICLE_v10004385mg|K14509 ethylene receptor [EC:2.7.13.-] | (RefSeq) hypothetical protein	[T]	Signal transduction mechanisms	Response regulator receiver domain;; GAF domain;; Histidine kinase-, DNA gyrase B-, and HSP90-like ATPase	Ethylene receptor 2 OS=Arabidopsis thaliana OX=3702 GN=ETR2 PE=1 SV=2	Ethylene receptor OS=Acer yangbiense OX=1000413 GN=EZV62_000840 PE=3 SV=1	T	Signal transduction mechanisms	ethylene receptor 2-like [Pistacia vera]
NB_transcript_60348	--	0.00561639	1.08549	up	0.032731	1.27971	normal	0.91797	0.153615	normal	0.00161254	0.87936	normal	0.999381	-0.216208	normal	0.878605	0.434393	normal	[P]	Inorganic ion transport and metabolism	Biological Process: ethylene-activated signaling pathway (GO:0009873);; Cellular Component: integral component of membrane (GO:0016021);; Molecular Function: metal ion transmembrane transporter activity (GO:0046873);;	K14513|1.4e-273|vvi:100256742|K14513 ethylene-insensitive protein 2 | (RefSeq) ethylene-insensitive protein 2	[P]	Inorganic ion transport and metabolism	Natural resistance-associated macrophage protein	Ethylene-insensitive protein 2 OS=Arabidopsis thaliana OX=3702 GN=EIN2 PE=1 SV=1	Uncharacterized protein OS=Acer yangbiense OX=1000413 GN=EZV62_016324 PE=3 SV=1	P	Inorganic ion transport and metabolism	hypothetical protein EZV62_016324 [Acer yangbiense]
NB_transcript_47188	--	0.797719	-0.258897	normal	0.799534	0.149446	normal	0.306555	0.729106	normal	0.00782003	1.13422	up	0.999381	0.141972	normal	0.984267	0.160029	normal	[P]	Inorganic ion transport and metabolism	Biological Process: ethylene-activated signaling pathway (GO:0009873);; Cellular Component: integral component of membrane (GO:0016021);; Molecular Function: metal ion transmembrane transporter activity (GO:0046873);;	K14513|0.0e+00|vvi:100256742|K14513 ethylene-insensitive protein 2 | (RefSeq) ethylene-insensitive protein 2	[P]	Inorganic ion transport and metabolism	Natural resistance-associated macrophage protein;; Natural resistance-associated macrophage protein	Ethylene-insensitive protein 2 OS=Arabidopsis thaliana OX=3702 GN=EIN2 PE=1 SV=1	Uncharacterized protein OS=Acer yangbiense OX=1000413 GN=EZV62_016324 PE=3 SV=1	P	Inorganic ion transport and metabolism	hypothetical protein EZV62_016324 [Acer yangbiense]
NB_transcript_26192	--	0.926009	-0.169052	normal	0.00979436	1.22091	up	0.812199	0.312422	normal	0.739716	0.209672	normal	0.999381	0.347275	normal	0.956411	0.3685	normal	--	--	Molecular Function: DNA-binding transcription factor activity (GO:0003700);; Molecular Function: catalase activity (GO:0004096);; Cellular Component: nucleus (GO:0005634);; Biological Process: lipid biosynthetic process (GO:0008610);; Cellular Component: integral component of membrane (GO:0016021);; Molecular Function: heme binding (GO:0020037);;	K14514|2.7e-220|cit:102616379|K14514 ethylene-insensitive protein 3 | (RefSeq) ETHYLENE INSENSITIVE 3-like 3 protein	--	--	Ethylene insensitive 3	ETHYLENE INSENSITIVE 3-like 3 protein OS=Arabidopsis thaliana OX=3702 GN=EIL3 PE=1 SV=1	Carrier domain-containing protein OS=Acer yangbiense OX=1000413 GN=EZV62_001772 PE=3 SV=1	S	Function unknown	hypothetical protein EZV62_001772 [Acer yangbiense]
NB_transcript_42521	LOC18054509	0.000126657	-2.12853	down	0.813766	0.150295	normal	0.256675	0.977472	normal	0.00206611	1.41992	up	0.999381	0.11681	normal	0.995548	-0.0609283	normal	--	--	Molecular Function: protein binding (GO:0005515);;	K14515|1.5e-179|cic:CICLE_v10007739mg|K14515 EIN3-binding F-box protein | (RefSeq) hypothetical protein	[R]	General function prediction only	Leucine Rich repeat;; Leucine Rich repeats (2 copies);; F-box domain	EIN3-binding F-box protein 1 OS=Arabidopsis thaliana OX=3702 GN=EBF1 PE=1 SV=1	F-box domain-containing protein OS=Acer yangbiense OX=1000413 GN=EZV62_012611 PE=4 SV=1	Q	Secondary metabolites biosynthesis, transport and catabolism	EIN3-binding F-box protein 1 [Citrus clementina]
NB_transcript_53285	LOC116110575	2.51157e-25	-2.66622	down	0.0447456	-0.688187	normal	0.000910304	0.859162	normal	1.14675e-10	2.29401	up	0.999381	-0.400126	normal	0.995548	0.0873676	normal	--	--	Molecular Function: protein binding (GO:0005515);;	K14515|1.1e-109|cic:CICLE_v10007739mg|K14515 EIN3-binding F-box protein | (RefSeq) hypothetical protein	[R]	General function prediction only	Leucine Rich repeat;; Leucine Rich repeats (2 copies);; F-box domain;; Leucine Rich repeat;; Leucine Rich Repeat	EIN3-binding F-box protein 2 OS=Arabidopsis thaliana OX=3702 GN=EBF2 PE=1 SV=1	F-box domain-containing protein OS=Acer yangbiense OX=1000413 GN=EZV62_012611 PE=4 SV=1	Q	Secondary metabolites biosynthesis, transport and catabolism	EIN3-binding F-box protein 1-like [Pistacia vera]
NB_transcript_26971	LOC105122613	0.425301	-0.773859	normal	0.00346358	-0.721999	normal	0.647094	0.56194	normal	8.81422e-06	3.16936	up	0.999381	0.0657235	normal	0.998118	0.0276651	normal	--	--	Molecular Function: protein binding (GO:0005515);;	K14515|1.6e-44|pop:7474693|K14515 EIN3-binding F-box protein | (RefSeq) EIN3-binding F-box protein 1	[R]	General function prediction only	Leucine Rich repeat	EIN3-binding F-box protein 1 OS=Arabidopsis thaliana OX=3702 GN=EBF1 PE=1 SV=1	F-box domain-containing protein OS=Populus alba OX=43335 GN=D5086_0000203900 PE=4 SV=1	Q	Secondary metabolites biosynthesis, transport and catabolism	PREDICTED: EIN3-binding F-box protein 1-like [Populus euphratica]
NB_transcript_46578	LOC102610011	4.45859e-19	-3.4304	down	2.03287e-12	-3.01745	down	--	--	--	--	--	--	--	--	--	--	--	--	--	--	Molecular Function: DNA binding (GO:0003677);; Molecular Function: DNA-binding transcription factor activity (GO:0003700);; Cellular Component: nucleus (GO:0005634);;	K14516|1.7e-24|cit:102610011|K14516 ethylene-responsive transcription factor 1 | (RefSeq) ethylene-responsive transcription factor 1B-like	--	--	AP2 domain	Ethylene-responsive transcription factor 1B OS=Arabidopsis thaliana OX=3702 GN=ERF1B PE=1 SV=2	AP2/ERF domain-containing protein OS=Citrus sinensis OX=2711 GN=CISIN_1g047387mg PE=4 SV=1	K	Transcription	ethylene-responsive transcription factor 1B-like [Citrus sinensis]
NB_transcript_59708	--	0.000204674	-1.918	down	0.0179172	-1.30784	normal	0.188464	0.853319	normal	0.0116627	1.02159	normal	0.32894	0.985344	normal	0.986993	-0.196617	normal	--	--	Molecular Function: DNA binding (GO:0003677);; Molecular Function: DNA-binding transcription factor activity (GO:0003700);; Cellular Component: nucleus (GO:0005634);;	K14516|8.0e-52|jcu:105644550|K14516 ethylene-responsive transcription factor 1 | (RefSeq) ethylene-responsive transcription factor 1B	--	--	AP2 domain	Ethylene-response factor C3 OS=Solanum lycopersicum OX=4081 GN=ERF.C.3 PE=2 SV=1	AP2/ERF domain-containing protein OS=Acer yangbiense OX=1000413 GN=EZV62_010804 PE=4 SV=1	K	Transcription	hypothetical protein EZV62_010804 [Acer yangbiense]
NB_transcript_7868	LOC18032958	2.53904e-06	-2.70479	down	0.008775	-1.51832	down	0.0694506	1.16592	normal	0.0121894	1.19991	normal	0.999381	0.0874261	normal	0.978751	-0.248208	normal	--	--	Molecular Function: DNA binding (GO:0003677);; Molecular Function: DNA-binding transcription factor activity (GO:0003700);; Cellular Component: nucleus (GO:0005634);;	K14516|5.1e-84|cic:CICLE_v10005820mg|K14516 ethylene-responsive transcription factor 1 | (RefSeq) hypothetical protein	--	--	AP2 domain	Ethylene-responsive transcription factor 1B OS=Arabidopsis thaliana OX=3702 GN=ERF1B PE=1 SV=2	AP2/ERF domain-containing protein OS=Citrus sinensis OX=2711 GN=CISIN_1g039409mg PE=4 SV=1	K	Transcription	ethylene-responsive transcription factor 1B [Citrus clementina]
NB_transcript_61513	LOC18051445	0.562228	-0.459606	normal	0.526414	0.563978	normal	6.14198e-05	-1.32751	down	0.00010808	-1.13026	down	0.999381	0.453968	normal	0.671161	0.738543	normal	--	--	Molecular Function: protein kinase activity (GO:0004672);; Molecular Function: ATP binding (GO:0005524);;	K14510|2.3e-24|mus:103971389|K14510 serine/threonine-protein kinase CTR1 [EC:2.7.11.1] | (RefSeq) serine/threonine-protein kinase CTR1-like	--	--	PB1 domain;; Protein tyrosine and serine/threonine kinase;; Protein kinase domain;; Protein tyrosine and serine/threonine kinase;; Protein kinase domain	Probable serine/threonine-protein kinase SIS8 OS=Arabidopsis thaliana OX=3702 GN=SIS8 PE=1 SV=1	Protein kinase domain-containing protein OS=Citrus clementina OX=85681 GN=CICLE_v10014052mg PE=4 SV=1	T	Signal transduction mechanisms	hypothetical protein CICLE_v10014052mg [Citrus clementina]
NB_transcript_12818	LOC110643150	1.93813e-06	2.76213	up	0.0931864	1.293	normal	--	--	--	--	--	--	0.999381	0.292653	normal	0.988917	0.176294	normal	--	--	Molecular Function: protein kinase activity (GO:0004672);; Molecular Function: ATP binding (GO:0005524);; Cellular Component: integral component of membrane (GO:0016021);;	K13416|2.0e-06|cann:107840017|K13416 brassinosteroid insensitive 1-associated receptor kinase 1 [EC:2.7.10.1 2.7.11.1] | (RefSeq) BRASSINOSTEROID INSENSITIVE 1-associated receptor kinase 1	--	--	--	Probable LRR receptor-like serine/threonine-protein kinase At1g56140 OS=Arabidopsis thaliana OX=3702 GN=At1g56140 PE=2 SV=2	Non-specific serine/threonine protein kinase OS=Vernicia montana OX=316732 PE=2 SV=1	T	Signal transduction mechanisms	LOW QUALITY PROTEIN: probable LRR receptor-like serine/threonine-protein kinase At1g56140, partial [Hevea brasiliensis]
NB_transcript_41893	--	0.0110774	-0.773669	normal	0.0116108	-0.706261	normal	0.0104728	1.21479	normal	0.000475928	1.28572	up	0.999381	0.346974	normal	0.999396	0.00453911	normal	[M]	Cell wall/membrane/envelope biogenesis	Molecular Function: protein kinase activity (GO:0004672);; Molecular Function: ATP binding (GO:0005524);; Cellular Component: integral component of membrane (GO:0016021);;	K13416|3.8e-70|sly:100736531|K13416 brassinosteroid insensitive 1-associated receptor kinase 1 [EC:2.7.10.1 2.7.11.1] | (RefSeq) SERK3B; somatic embryogenesis receptor kinase 3B precursor	--	--	Protein tyrosine and serine/threonine kinase;; Protein kinase domain;; Malectin domain;; Leucine rich repeat;; Leucine Rich repeats (2 copies)	Probable LRR receptor-like serine/threonine-protein kinase At1g56140 OS=Arabidopsis thaliana OX=3702 GN=At1g56140 PE=2 SV=2	Non-specific serine/threonine protein kinase OS=Vernicia montana OX=316732 PE=2 SV=1	T	Signal transduction mechanisms	LRR-RLK [Vernicia montana]
NB_transcript_22588	LOC116105961	6.92961e-09	-1.2723	down	0.0194503	-0.72972	normal	0.694311	0.382658	normal	0.000643606	0.975109	normal	0.999381	-0.397645	normal	0.251144	-1.06787	normal	[T]	Signal transduction mechanisms	Molecular Function: protein serine/threonine kinase activity (GO:0004674);; Molecular Function: ATP binding (GO:0005524);; Cellular Component: integral component of membrane (GO:0016021);; Molecular Function: carbohydrate binding (GO:0030246);; Biological Process: recognition of pollen (GO:0048544);;	K13416|3.1e-58|ccaj:109804867|K13416 brassinosteroid insensitive 1-associated receptor kinase 1 [EC:2.7.10.1 2.7.11.1] | (RefSeq) BRASSINOSTEROID INSENSITIVE 1-associated receptor kinase 1-like	--	--	Protein kinase domain;; Protein tyrosine and serine/threonine kinase;; D-mannose binding lectin;; S-locus glycoprotein domain	G-type lectin S-receptor-like serine/threonine-protein kinase At1g34300 OS=Arabidopsis thaliana OX=3702 GN=At1g34300 PE=1 SV=1	Receptor-like serine/threonine-protein kinase OS=Theobroma cacao OX=3641 GN=TCM_011264 PE=3 SV=1	T	Signal transduction mechanisms	G-type lectin S-receptor-like serine/threonine-protein kinase At5g24080 [Pistacia vera]
NB_transcript_61462	--	8.95773e-08	-1.56654	down	0.0228582	-0.715261	normal	0.882535	0.216853	normal	0.878879	-0.146946	normal	0.977771	-0.445925	normal	0.988467	-0.135029	normal	[M]	Cell wall/membrane/envelope biogenesis	Molecular Function: protein kinase activity (GO:0004672);; Molecular Function: ATP binding (GO:0005524);; Cellular Component: integral component of membrane (GO:0016021);;	K13416|6.1e-70|sly:100736531|K13416 brassinosteroid insensitive 1-associated receptor kinase 1 [EC:2.7.10.1 2.7.11.1] | (RefSeq) SERK3B; somatic embryogenesis receptor kinase 3B precursor	--	--	Protein tyrosine and serine/threonine kinase;; Protein kinase domain;; Malectin domain	Probable LRR receptor-like serine/threonine-protein kinase At1g56140 OS=Arabidopsis thaliana OX=3702 GN=At1g56140 PE=2 SV=2	Non-specific serine/threonine protein kinase OS=Vernicia fordii OX=73154 PE=2 SV=1	T	Signal transduction mechanisms	LRR-RLK [Vernicia fordii]
NB_transcript_48967	LOC18053194	0.763196	-0.33088	normal	0.00055052	-1.76043	down	0.908433	-0.241185	normal	0.944609	-0.0656843	normal	0.174047	0.90414	normal	0.989462	0.148137	normal	[M]	Cell wall/membrane/envelope biogenesis	Molecular Function: molecular_function (GO:0003674);; Molecular Function: catalytic activity (GO:0003824);; Molecular Function: protein kinase activity (GO:0004672);; Molecular Function: protein serine/threonine kinase activity (GO:0004674);; Molecular Function: binding (GO:0005488);; Molecular Function: protein binding (GO:0005515);; Molecular Function: calmodulin binding (GO:0005516);; Molecula…	K13416|3.9e-32|gab:108462834|K13416 brassinosteroid insensitive 1-associated receptor kinase 1 [EC:2.7.10.1 2.7.11.1] | (RefSeq) BRASSINOSTEROID INSENSITIVE 1-associated receptor kinase 1-like	--	--	Protein kinase domain;; Protein tyrosine and serine/threonine kinase;; D-mannose binding lectin;; PAN-like domain;; S-locus glycoprotein domain	G-type lectin S-receptor-like serine/threonine-protein kinase At2g19130 OS=Arabidopsis thaliana OX=3702 GN=At2g19130 PE=2 SV=1	Receptor-like serine/threonine-protein kinase OS=Citrus clementina OX=85681 GN=CICLE_v10014278mg PE=3 SV=1	T	Signal transduction mechanisms	hypothetical protein CICLE_v10014278mg [Citrus clementina]
NB_transcript_54590	LOC120155453	0.920865	-0.170235	normal	0.00956542	-1.6173	down	0.841484	-0.354536	normal	0.464079	-0.792844	normal	0.999381	0.338701	normal	0.888469	-0.385639	normal	--	--	Molecular Function: kinase activity (GO:0016301);;	K13416|3.4e-66|csat:104721475|K13416 brassinosteroid insensitive 1-associated receptor kinase 1 [EC:2.7.10.1 2.7.11.1] | (RefSeq) BRASSINOSTEROID INSENSITIVE 1-associated receptor kinase 1	--	--	Protein tyrosine and serine/threonine kinase;; Protein kinase domain	Probable leucine-rich repeat receptor-like serine/threonine-protein kinase At3g14840 OS=Arabidopsis thaliana OX=3702 GN=LRR-RLK PE=1 SV=1	Non-specific serine/threonine protein kinase OS=Hibiscus syriacus OX=106335 GN=F3Y22_tig00111191pilonHSYRG00198 PE=4 SV=1	T	Signal transduction mechanisms	putative leucine-rich repeat receptor-like serine/threonine-protein kinase [Hibiscus syriacus]
NB_transcript_62848	--	0.869233	0.27836	normal	0.596797	0.546467	normal	0.574341	-0.724606	normal	0.00173162	-1.46739	down	0.999381	-0.017639	normal	0.998344	-0.0287946	normal	[T]	Signal transduction mechanisms	Molecular Function: protein kinase activity (GO:0004672);; Molecular Function: ATP binding (GO:0005524);; Cellular Component: integral component of membrane (GO:0016021);;	K13416|3.7e-45|boe:106310721|K13416 brassinosteroid insensitive 1-associated receptor kinase 1 [EC:2.7.10.1 2.7.11.1] | (RefSeq) BRASSINOSTEROID INSENSITIVE 1-associated receptor kinase 1-like	--	--	Protein kinase domain;; Protein tyrosine and serine/threonine kinase	Probable inactive receptor kinase At5g58300 OS=Arabidopsis thaliana OX=3702 GN=At5g58300 PE=1 SV=1	Protein kinase domain-containing protein OS=Acer yangbiense OX=1000413 GN=EZV62_015326 PE=4 SV=1	T	Signal transduction mechanisms	hypothetical protein EZV62_015326 [Acer yangbiense]
NB_transcript_64420	LOC102629488	0.866625	0.199817	normal	0.6144	-0.409938	normal	0.903027	-0.224111	normal	0.000174172	-1.03908	down	0.999381	-0.0871355	normal	0.962713	-0.287536	normal	[M]	Cell wall/membrane/envelope biogenesis	Molecular Function: protein kinase activity (GO:0004672);; Molecular Function: ATP binding (GO:0005524);; Cellular Component: integral component of membrane (GO:0016021);;	K13416|3.5e-40|cpep:111793907|K13416 brassinosteroid insensitive 1-associated receptor kinase 1 [EC:2.7.10.1 2.7.11.1] | (RefSeq) BRASSINOSTEROID INSENSITIVE 1-associated receptor kinase 1-like	--	--	Salt stress response/antifungal;; Protein kinase domain;; Protein tyrosine and serine/threonine kinase;; Protein kinase domain;; Protein tyrosine and serine/threonine kinase	Cysteine-rich receptor-like protein kinase 3 OS=Arabidopsis thaliana OX=3702 GN=CRK3 PE=2 SV=1	Uncharacterized protein OS=Citrus clementina OX=85681 GN=CICLE_v10030965mg PE=4 SV=1	T	Signal transduction mechanisms	cysteine-rich receptor-like protein kinase 3 isoform X2 [Citrus sinensis]
NB_transcript_28904	LOC18043078	0.000215689	-1.23976	down	0.618271	-0.362599	normal	0.902931	-0.259928	normal	0.85823	-0.172213	normal	0.999381	-0.427015	normal	0.040419	-1.16042	normal	--	--	Molecular Function: protein kinase activity (GO:0004672);; Molecular Function: ATP binding (GO:0005524);; Cellular Component: integral component of membrane (GO:0016021);;	K13415|1.1e-36|psom:113330628|K13415 protein brassinosteroid insensitive 1 [EC:2.7.10.1 2.7.11.1] | (RefSeq) protein BRASSINOSTEROID INSENSITIVE 1-like	--	--	Protein tyrosine and serine/threonine kinase;; Protein kinase domain;; Leucine rich repeat;; Leucine Rich repeats (2 copies);; Leucine Rich Repeat;; Leucine rich repeat N-terminal domain;; Leucine Rich repeat	Probable LRR receptor-like serine/threonine-protein kinase At2g16250 OS=Arabidopsis thaliana OX=3702 GN=At2g16250 PE=1 SV=1	Protein kinase domain-containing protein OS=Citrus clementina OX=85681 GN=CICLE_v10000217mg PE=4 SV=1	T	Signal transduction mechanisms	probable LRR receptor-like serine/threonine-protein kinase At2g16250 [Citrus clementina]
NB_transcript_25000	LOC8266485	--	--	--	--	--	--	0.000178293	-2.22131	down	2.9037e-09	-2.52712	down	--	--	--	0.878338	-0.407999	normal	[T]	Signal transduction mechanisms	Molecular Function: MAP kinase kinase kinase activity (GO:0004709);; Molecular Function: ATP binding (GO:0005524);; Cellular Component: plasma membrane (GO:0005886);; Biological Process: hormone-mediated signaling pathway (GO:0009755);; Cellular Component: integral component of membrane (GO:0016021);; Molecular Function: 2-alkenal reductase [NAD(P)+] activity (GO:0032440);;	K13415|1.1e-51|han:110929858|K13415 protein brassinosteroid insensitive 1 [EC:2.7.10.1 2.7.11.1] | (RefSeq) systemin receptor SR160-like	--	--	Protein kinase domain;; Protein tyrosine and serine/threonine kinase	MDIS1-interacting receptor like kinase 2 OS=Arabidopsis thaliana OX=3702 GN=MIK2 PE=1 SV=3	Receptor protein kinase, putative OS=Ricinus communis OX=3988 GN=RCOM_0542960 PE=4 SV=1	T	Signal transduction mechanisms	MDIS1-interacting receptor like kinase 2 [Ricinus communis]
NB_transcript_69376	LOC102618821	--	--	--	--	--	--	1.12662e-06	-1.99686	down	0.0703957	-0.943357	normal	0.999381	0.142612	normal	0.690564	-0.697533	normal	[M]	Cell wall/membrane/envelope biogenesis	Molecular Function: protein kinase activity (GO:0004672);; Molecular Function: ATP binding (GO:0005524);; Cellular Component: integral component of membrane (GO:0016021);;	K13415|5.9e-29|psom:113330628|K13415 protein brassinosteroid insensitive 1 [EC:2.7.10.1 2.7.11.1] | (RefSeq) protein BRASSINOSTEROID INSENSITIVE 1-like	--	--	Protein kinase domain;; Protein tyrosine and serine/threonine kinase;; Leucine Rich repeats (2 copies);; Leucine rich repeat;; Leucine rich repeat N-terminal domain;; Leucine Rich Repeat	Leucine-rich repeat receptor-like protein kinase PXC1 OS=Arabidopsis thaliana OX=3702 GN=PXC1 PE=1 SV=1	Protein kinase domain-containing protein OS=Citrus unshiu OX=55188 GN=CUMW_006620 PE=4 SV=1	T	Signal transduction mechanisms	leucine-rich repeat receptor-like protein kinase PXC1 [Citrus sinensis]
NB_transcript_34269	LOC102627203	0.508993	-0.671777	normal	0.936033	-0.0962997	normal	0.839197	-0.230374	normal	0.00420969	-1.18843	down	0.999381	-0.509211	normal	0.996664	0.0371699	normal	[M]	Cell wall/membrane/envelope biogenesis	Molecular Function: protein kinase activity (GO:0004672);; Molecular Function: ATP binding (GO:0005524);; Cellular Component: integral component of membrane (GO:0016021);;	K13415|7.7e-20|ccav:112515536|K13415 protein brassinosteroid insensitive 1 [EC:2.7.10.1 2.7.11.1] | (RefSeq) systemin receptor SR160-like	--	--	Leucine rich repeat;; Leucine Rich repeats (2 copies);; Leucine Rich Repeat;; Leucine Rich repeat;; Protein kinase domain;; Protein tyrosine and serine/threonine kinase	Probable LRR receptor-like serine/threonine-protein kinase At4g37250 OS=Arabidopsis thaliana OX=3702 GN=At4g37250 PE=1 SV=1	Protein kinase domain-containing protein OS=Citrus unshiu OX=55188 GN=CUMW_125310 PE=4 SV=1	T	Signal transduction mechanisms	probable LRR receptor-like serine/threonine-protein kinase At4g37250 [Citrus sinensis]
NB_transcript_52805	LOC110657597	0.0127096	1.34691	normal	0.912886	0.0827963	normal	0.0134428	-1.45858	normal	6.311e-06	-1.95052	down	0.999381	-0.33404	normal	4.08827e-06	-1.42085	down	[T]	Signal transduction mechanisms	Molecular Function: protein kinase activity (GO:0004672);; Molecular Function: ATP binding (GO:0005524);; Cellular Component: integral component of membrane (GO:0016021);;	K13415|9.4e-83|han:110929858|K13415 protein brassinosteroid insensitive 1 [EC:2.7.10.1 2.7.11.1] | (RefSeq) systemin receptor SR160-like	--	--	Protein kinase domain;; Protein tyrosine and serine/threonine kinase;; Leucine rich repeat;; Leucine Rich repeats (2 copies);; Leucine Rich Repeat;; Leucine rich repeat N-terminal domain;; Leucine rich repeat;; Leucine Rich repeats (2 copies);; Leucine Rich Repeat	MDIS1-interacting receptor like kinase 2 OS=Arabidopsis thaliana OX=3702 GN=MIK2 PE=1 SV=3	LRR-RLK OS=Vernicia montana OX=316732 PE=2 SV=1	T	Signal transduction mechanisms	MDIS1-interacting receptor like kinase 2-like [Hevea brasiliensis]
NB_transcript_56259	LOC116134783	0.0206828	1.04605	normal	0.000799219	0.553101	normal	0.928143	0.121052	normal	1.95495e-18	-1.46319	down	0.999381	-0.362075	normal	0.995548	-0.0959615	normal	[T]	Signal transduction mechanisms	Molecular Function: protein kinase activity (GO:0004672);; Molecular Function: ATP binding (GO:0005524);; Cellular Component: integral component of membrane (GO:0016021);;	K13415|4.3e-59|peq:110019257|K13415 protein brassinosteroid insensitive 1 [EC:2.7.10.1 2.7.11.1] | (RefSeq) brassinosteroid LRR receptor kinase BRI1	--	--	Protein kinase domain;; Protein tyrosine and serine/threonine kinase;; Leucine Rich repeats (2 copies);; Leucine rich repeat;; Leucine Rich Repeat	Leucine-rich repeat receptor-like serine/threonine/tyrosine-protein kinase SOBIR1 OS=Arabidopsis thaliana OX=3702 GN=SOBIR1 PE=1 SV=1	Protein kinase domain-containing protein OS=Citrus unshiu OX=55188 GN=CUMW_103160 PE=4 SV=1	T	Signal transduction mechanisms	LOW QUALITY PROTEIN: leucine-rich repeat receptor-like serine/threonine/tyrosine-protein kinase SOBIR1 [Pistacia vera]
NB_transcript_30093	LOC110673190	0.688176	0.403438	normal	0.727144	0.307227	normal	6.20795e-05	1.8663	up	9.36938e-07	2.03803	up	0.790553	0.792088	normal	0.698473	0.717127	normal	--	--	Cellular Component: plasma membrane (GO:0005886);; Molecular Function: kinase inhibitor activity (GO:0019210);;	K14499|1.5e-07|dzi:111312619|K14499 BRI1 kinase inhibitor 1 | (RefSeq) BRI1 kinase inhibitor 1-like	--	--	--	Probable membrane-associated kinase regulator 1 OS=Arabidopsis thaliana OX=3702 GN=MAKR1 PE=1 SV=1	Uncharacterized protein OS=Fagus sylvatica OX=28930 GN=FSB_LOCUS36615 PE=4 SV=1	S	Function unknown	probable membrane-associated kinase regulator 1 [Hevea brasiliensis]
NB_transcript_39796	LOC110673190	0.393825	0.500381	normal	0.805806	0.187387	normal	0.00574516	1.42621	up	0.000173761	1.91851	up	0.771078	0.713118	normal	0.874729	0.422737	normal	--	--	Cellular Component: plasma membrane (GO:0005886);; Molecular Function: kinase inhibitor activity (GO:0019210);;	K14499|6.0e-07|egr:104447903|K14499 BRI1 kinase inhibitor 1 | (RefSeq) BRI1 kinase inhibitor 1	--	--	--	Probable membrane-associated kinase regulator 1 OS=Arabidopsis thaliana OX=3702 GN=MAKR1 PE=1 SV=1	Uncharacterized protein OS=Fagus sylvatica OX=28930 GN=FSB_LOCUS36615 PE=4 SV=1	S	Function unknown	probable membrane-associated kinase regulator 1 [Hevea brasiliensis]
NB_transcript_54928	--	0.000433326	1.61438	up	0.279705	-0.70768	normal	0.282627	-0.503553	normal	0.0147481	-1.27712	normal	0.631693	0.672765	normal	0.995548	-0.0815927	normal	[G]	Carbohydrate transport and metabolism	Molecular Function: hydrolase activity, hydrolyzing O-glycosyl compounds (GO:0004553);; Cellular Component: cell wall (GO:0005618);; Biological Process: xyloglucan metabolic process (GO:0010411);; Molecular Function: xyloglucan:xyloglucosyl transferase activity (GO:0016762);; Biological Process: cell wall biogenesis (GO:0042546);; Cellular Component: apoplast (GO:0048046);; Biological Process: ce…	K14504|3.7e-107|egr:104435971|K14504 xyloglucan:xyloglucosyl transferase TCH4 [EC:2.4.1.207] | (RefSeq) probable xyloglucan endotransglucosylase/hydrolase protein 23 isoform X2	--	--	Glycosyl hydrolases family 16;; Xyloglucan endo-transglycosylase (XET) C-terminus;; Glycosyl hydrolases family 16	Xyloglucan endotransglucosylase/hydrolase protein 22 OS=Arabidopsis thaliana OX=3702 GN=XTH22 PE=1 SV=1	Xyloglucan endotransglucosylase/hydrolase OS=Fagus sylvatica OX=28930 GN=FSB_LOCUS23286 PE=3 SV=1	G	Carbohydrate transport and metabolism	hypothetical protein FNV43_RR03157 [Rhamnella rubrinervis]
NB_transcript_56362	--	0.000308673	1.84091	up	0.475823	-0.615366	normal	0.803442	-0.374112	normal	0.0399891	-1.44404	normal	0.498993	0.998773	normal	0.763827	0.650067	normal	[G]	Carbohydrate transport and metabolism	Molecular Function: hydrolase activity, hydrolyzing O-glycosyl compounds (GO:0004553);; Cellular Component: cell wall (GO:0005618);; Biological Process: xyloglucan metabolic process (GO:0010411);; Cellular Component: integral component of membrane (GO:0016021);; Molecular Function: xyloglucan:xyloglucosyl transferase activity (GO:0016762);; Biological Process: cell wall biogenesis (GO:0042546);; …	K14504|2.3e-112|egr:104435970|K14504 xyloglucan:xyloglucosyl transferase TCH4 [EC:2.4.1.207] | (RefSeq) probable xyloglucan endotransglucosylase/hydrolase protein 23	--	--	Glycosyl hydrolases family 16;; Xyloglucan endo-transglycosylase (XET) C-terminus	Probable xyloglucan endotransglucosylase/hydrolase protein 23 OS=Arabidopsis thaliana OX=3702 GN=XTH23 PE=2 SV=1	Xyloglucan endotransglucosylase/hydrolase OS=Eucalyptus grandis OX=71139 GN=EUGRSUZ_C00178 PE=3 SV=1	G	Carbohydrate transport and metabolism	hypothetical protein FNV43_RR03157 [Rhamnella rubrinervis]
NB_transcript_44416	LOC116130112	0.00711662	-1.6144	down	0.000312489	-2.10299	down	0.924361	-0.187954	normal	0.0190667	-1.12178	normal	0.999381	-0.291959	normal	0.000119447	-2.18838	down	--	--	Biological Process: response to acid chemical (GO:0001101);; Molecular Function: molecular_function (GO:0003674);; Molecular Function: transcription coregulator activity (GO:0003712);; Molecular Function: transcription corepressor activity (GO:0003714);; Molecular Function: binding (GO:0005488);; Molecular Function: protein binding (GO:0005515);; Cellular Component: cellular_component (GO:0005575…	K13464|1.4e-48|cic:CICLE_v10015656mg|K13464 jasmonate ZIM domain-containing protein | (RefSeq) hypothetical protein	--	--	Jas motif	Protein TIFY 6B OS=Arabidopsis thaliana OX=3702 GN=TIFY6B PE=1 SV=1	Tify domain-containing protein OS=Acer yangbiense OX=1000413 GN=EZV62_018498 PE=3 SV=1	S	Function unknown	protein TIFY 6B-like isoform X3 [Pistacia vera]
NB_transcript_73035	--	0.000730204	-2.26473	down	0.580741	-0.517277	normal	0.60302	-0.691295	normal	0.114572	-1.44102	normal	0.999381	0.0891835	normal	0.212577	-1.18458	normal	--	--	Biological Process: response to acid chemical (GO:0001101);; Molecular Function: molecular_function (GO:0003674);; Molecular Function: transcription coregulator activity (GO:0003712);; Molecular Function: transcription corepressor activity (GO:0003714);; Cellular Component: cellular_component (GO:0005575);; Cellular Component: intracellular (GO:0005622);; Cellular Component: obsolete cell (GO:000…	K13464|3.9e-25|rcu:8260450|K13464 jasmonate ZIM domain-containing protein | (RefSeq) protein TIFY 10B	--	--	tify domain;; Jas motif	Protein TIFY 10B OS=Arabidopsis thaliana OX=3702 GN=TIFY10B PE=1 SV=1	Tify domain-containing protein/CCT_2 domain-containing protein OS=Cephalotus follicularis OX=3775 GN=CFOL_v3_04949 PE=3 SV=1	S	Function unknown	tify domain-containing protein/CCT_2 domain-containing protein [Cephalotus follicularis]
NB_transcript_7810	--	0.00074945	-1.69807	down	0.293551	-0.876653	normal	0.335221	-0.997342	normal	8.81974e-06	-2.72472	down	0.999381	-0.157823	normal	1.24679e-06	-1.97989	down	--	--	Biological Process: response to acid chemical (GO:0001101);; Molecular Function: molecular_function (GO:0003674);; Molecular Function: transcription coregulator activity (GO:0003712);; Molecular Function: transcription corepressor activity (GO:0003714);; Cellular Component: cellular_component (GO:0005575);; Cellular Component: intracellular (GO:0005622);; Cellular Component: obsolete cell (GO:000…	K13464|1.4e-25|rcu:8260450|K13464 jasmonate ZIM domain-containing protein | (RefSeq) protein TIFY 10B	--	--	tify domain;; Jas motif	Protein TIFY 10B OS=Arabidopsis thaliana OX=3702 GN=TIFY10B PE=1 SV=1	Tify domain-containing protein/CCT_2 domain-containing protein OS=Cephalotus follicularis OX=3775 GN=CFOL_v3_04949 PE=3 SV=1	S	Function unknown	tify domain-containing protein/CCT_2 domain-containing protein [Cephalotus follicularis]
NB_transcript_38218	LOC116118730	0.504395	-0.494187	normal	0.00857993	-1.59828	down	0.914549	-0.198183	normal	0.00927483	-1.64696	down	0.999381	-0.314977	normal	0.00395629	-1.28685	down	--	--	Biological Process: response to acid chemical (GO:0001101);; Biological Process: regulation of immune system process (GO:0002682);; Biological Process: regulation of response to biotic stimulus (GO:0002831);; Molecular Function: molecular_function (GO:0003674);; Molecular Function: transcription coregulator activity (GO:0003712);; Molecular Function: transcription corepressor activity (GO:0003714…	K13464|5.8e-53|mesc:110620390|K13464 jasmonate ZIM domain-containing protein | (RefSeq) protein TIFY 9-like isoform X1	--	--	tify domain;; Jas motif	Protein TIFY 9 OS=Arabidopsis thaliana OX=3702 GN=TIFY9 PE=1 SV=1	Tify domain-containing protein OS=Acer yangbiense OX=1000413 GN=EZV62_017288 PE=3 SV=1	S	Function unknown	protein TIFY 9 isoform X1 [Pistacia vera]
NB_transcript_5162	LOC116130112	0.00214321	-0.604352	normal	0.0290578	-0.994362	normal	0.000646821	-1.38502	down	0.0201295	-1.34075	normal	0.958487	-0.64519	normal	0.0343722	-1.59272	normal	--	--	Biological Process: response to acid chemical (GO:0001101);; Molecular Function: molecular_function (GO:0003674);; Molecular Function: transcription coregulator activity (GO:0003712);; Molecular Function: transcription corepressor activity (GO:0003714);; Molecular Function: binding (GO:0005488);; Molecular Function: protein binding (GO:0005515);; Cellular Component: cellular_component (GO:0005575…	K13464|4.8e-74|pop:7459759|K13464 jasmonate ZIM domain-containing protein | (RefSeq) protein TIFY 6B	--	--	tify domain;; Jas motif	Protein TIFY 6B OS=Arabidopsis thaliana OX=3702 GN=TIFY6B PE=1 SV=1	Tify domain-containing protein OS=Acer yangbiense OX=1000413 GN=EZV62_018498 PE=3 SV=1	S	Function unknown	protein TIFY 6B-like isoform X3 [Pistacia vera]
NB_transcript_22967	LOC116130112	0.629133	0.505395	normal	0.644687	-0.483324	normal	0.543337	-0.725721	normal	4.0014e-10	-2.39884	down	0.999381	-0.506254	normal	0.00919356	-1.82897	down	--	--	Biological Process: response to acid chemical (GO:0001101);; Molecular Function: molecular_function (GO:0003674);; Molecular Function: transcription coregulator activity (GO:0003712);; Molecular Function: transcription corepressor activity (GO:0003714);; Molecular Function: binding (GO:0005488);; Molecular Function: protein binding (GO:0005515);; Cellular Component: cellular_component (GO:0005575…	K13464|5.6e-79|pop:7459759|K13464 jasmonate ZIM domain-containing protein | (RefSeq) protein TIFY 6B	--	--	tify domain;; Jas motif	Protein TIFY 6B OS=Arabidopsis thaliana OX=3702 GN=TIFY6B PE=1 SV=1	Tify domain-containing protein OS=Acer yangbiense OX=1000413 GN=EZV62_018498 PE=3 SV=1	S	Function unknown	protein TIFY 6B-like isoform X3 [Pistacia vera]
NB_transcript_6208	LOC116108446	0.150523	-0.699496	normal	0.238041	-0.909229	normal	0.796453	-0.332999	normal	0.000108397	-1.13867	down	0.999381	-0.381803	normal	0.109989	-1.19356	normal	--	--	Biological Process: reproduction (GO:0000003);; Biological Process: response to acid chemical (GO:0001101);; Biological Process: developmental process involved in reproduction (GO:0003006);; Molecular Function: molecular_function (GO:0003674);; Molecular Function: transcription coregulator activity (GO:0003712);; Molecular Function: transcription corepressor activity (GO:0003714);; Cellular Compo…	K13464|1.9e-72|cit:102631355|K13464 jasmonate ZIM domain-containing protein | (RefSeq) protein TIFY 10A	--	--	tify domain;; Jas motif	Protein TIFY 10A OS=Arabidopsis thaliana OX=3702 GN=TIFY10A PE=1 SV=1	Tify domain-containing protein OS=Citrus clementina OX=85681 GN=CICLE_v10008653mg PE=3 SV=1	S	Function unknown	protein TIFY 10A-like [Pistacia vera]
NB_transcript_62525	LOC112035090	0.491032	-0.70326	normal	0.319548	-0.878703	normal	0.273054	-1.06049	normal	3.65071e-06	-2.5304	down	0.999381	0.443403	normal	0.359356	-0.88409	normal	--	--	Biological Process: response to acid chemical (GO:0001101);; Molecular Function: molecular_function (GO:0003674);; Molecular Function: transcription coregulator activity (GO:0003712);; Molecular Function: transcription corepressor activity (GO:0003714);; Cellular Component: cellular_component (GO:0005575);; Cellular Component: intracellular (GO:0005622);; Cellular Component: obsolete cell (GO:000…	K13464|2.0e-16|qsu:112035090|K13464 jasmonate ZIM domain-containing protein | (RefSeq) protein TIFY 10A-like	--	--	tify domain;; Jas motif	Protein TIFY 10a OS=Oryza sativa subsp. japonica OX=39947 GN=TIFY10A PE=1 SV=1	Tify domain-containing protein/CCT_2 domain-containing protein OS=Cephalotus follicularis OX=3775 GN=CFOL_v3_04949 PE=3 SV=1	S	Function unknown	protein TIFY 10A-like [Quercus suber]
NB_transcript_7068	LOC116118730	0.250192	-0.862391	normal	0.0885419	-1.31279	normal	0.46245	-0.810229	normal	0.00379724	-1.67772	down	0.999381	-0.442486	normal	0.00358684	-1.9162	down	--	--	Biological Process: response to acid chemical (GO:0001101);; Biological Process: regulation of immune system process (GO:0002682);; Biological Process: regulation of response to biotic stimulus (GO:0002831);; Molecular Function: molecular_function (GO:0003674);; Molecular Function: transcription coregulator activity (GO:0003712);; Molecular Function: transcription corepressor activity (GO:0003714…	K13464|3.3e-57|mesc:110620390|K13464 jasmonate ZIM domain-containing protein | (RefSeq) protein TIFY 9-like isoform X1	--	--	Jas motif;; tify domain	Protein TIFY 9 OS=Arabidopsis thaliana OX=3702 GN=TIFY9 PE=1 SV=1	Tify domain-containing protein OS=Manihot esculenta OX=3983 GN=MANES_08G102800 PE=3 SV=1	S	Function unknown	protein TIFY 9 isoform X2 [Pistacia vera]
NB_transcript_22967	LOC116130112	0.629133	0.505395	normal	0.644687	-0.483324	normal	0.543337	-0.725721	normal	4.0014e-10	-2.39884	down	0.999381	-0.506254	normal	0.00919356	-1.82897	down	--	--	Biological Process: response to acid chemical (GO:0001101);; Molecular Function: molecular_function (GO:0003674);; Molecular Function: transcription coregulator activity (GO:0003712);; Molecular Function: transcription corepressor activity (GO:0003714);; Molecular Function: binding (GO:0005488);; Molecular Function: protein binding (GO:0005515);; Cellular Component: cellular_component (GO:0005575…	K13464|5.6e-79|pop:7459759|K13464 jasmonate ZIM domain-containing protein | (RefSeq) protein TIFY 6B	--	--	tify domain;; Jas motif	Protein TIFY 6B OS=Arabidopsis thaliana OX=3702 GN=TIFY6B PE=1 SV=1	Tify domain-containing protein OS=Acer yangbiense OX=1000413 GN=EZV62_018498 PE=3 SV=1	S	Function unknown	protein TIFY 6B-like isoform X3 [Pistacia vera]
NB_transcript_25064	--	0.0101046	-1.57761	normal	0.0387295	-1.49809	normal	0.747251	-0.495071	normal	0.745263	-0.324368	normal	0.999381	-0.212182	normal	4.50833e-11	-2.46771	down	--	--	Molecular Function: molecular_function (GO:0003674);; Molecular Function: transcription coregulator activity (GO:0003712);; Molecular Function: transcription corepressor activity (GO:0003714);; Cellular Component: cellular_component (GO:0005575);; Cellular Component: intracellular (GO:0005622);; Cellular Component: obsolete cell (GO:0005623);; Cellular Component: nucleus (GO:0005634);; Biological…	K13464|1.2e-45|cit:102629841|K13464 jasmonate ZIM domain-containing protein | (RefSeq) protein TIFY 3B	--	--	--	Protein TIFY 3B OS=Arabidopsis thaliana OX=3702 GN=TIFY3B PE=1 SV=1	Tify domain-containing protein OS=Citrus sinensis OX=2711 GN=CISIN_1g022037mg PE=3 SV=1	S	Function unknown	hypothetical protein CISIN_1g022037mg [Citrus sinensis]
NB_transcript_68521	LOC116122898	0.280608	-0.886694	normal	0.263443	-0.901282	normal	--	--	--	--	--	--	0.999381	-0.0861302	normal	8.59366e-10	-3.30933	down	--	--	Biological Process: response to acid chemical (GO:0001101);; Molecular Function: molecular_function (GO:0003674);; Molecular Function: transcription coregulator activity (GO:0003712);; Molecular Function: transcription corepressor activity (GO:0003714);; Molecular Function: binding (GO:0005488);; Molecular Function: protein binding (GO:0005515);; Cellular Component: cellular_component (GO:0005575…	K13464|2.7e-13|cic:CICLE_v10015656mg|K13464 jasmonate ZIM domain-containing protein | (RefSeq) hypothetical protein	--	--	Jas motif	--	Tify domain-containing protein OS=Acer yangbiense OX=1000413 GN=EZV62_018498 PE=3 SV=1	S	Function unknown	protein TIFY 6B-like [Pistacia vera]
NB_transcript_73798	LOC116108446	0.356654	-0.498888	normal	0.0255208	-1.12469	normal	0.380752	0.522322	normal	0.422312	-0.479491	normal	0.999381	-0.133419	normal	0.0028459	-1.03962	down	--	--	Biological Process: reproduction (GO:0000003);; Biological Process: response to acid chemical (GO:0001101);; Biological Process: developmental process involved in reproduction (GO:0003006);; Molecular Function: molecular_function (GO:0003674);; Molecular Function: transcription coregulator activity (GO:0003712);; Molecular Function: transcription corepressor activity (GO:0003714);; Cellular Compo…	K13464|2.5e-61|cit:102631355|K13464 jasmonate ZIM domain-containing protein | (RefSeq) protein TIFY 10A	--	--	tify domain;; Jas motif	Protein TIFY 10A OS=Arabidopsis thaliana OX=3702 GN=TIFY10A PE=1 SV=1	Tify domain-containing protein OS=Acer yangbiense OX=1000413 GN=EZV62_013050 PE=3 SV=1	S	Function unknown	protein TIFY 10A-like [Pistacia vera]
NB_transcript_48020	LOC116120907	1.67752e-07	-2.57863	down	9.54767e-06	-2.02934	down	--	--	--	--	--	--	0.999381	-0.182735	normal	0.0422201	-1.53634	normal	--	--	Molecular Function: protein dimerization activity (GO:0046983);;	K13422|1.4e-94|cit:102607443|K13422 transcription factor MYC2 | (RefSeq) transcription factor MYC2-like	--	--	bHLH-MYC and R2R3-MYB transcription factors N-terminal;; Helix-loop-helix DNA-binding domain	Transcription factor bHLH14 OS=Arabidopsis thaliana OX=3702 GN=BHLH14 PE=1 SV=1	BHLH domain-containing protein OS=Citrus sinensis OX=2711 GN=CISIN_1g010053mg PE=4 SV=1	K	Transcription	transcription factor MYC1-like [Pistacia vera]
NB_transcript_48375	LOC116120907	0.000618684	-1.96998	down	3.39682e-06	-1.90348	down	--	--	--	--	--	--	--	--	--	--	--	--	--	--	Molecular Function: protein dimerization activity (GO:0046983);;	K13422|3.0e-24|cic:CICLE_v10019730mg|K13422 transcription factor MYC2 | (RefSeq) hypothetical protein	--	--	--	Transcription factor MYC2 OS=Oryza sativa subsp. japonica OX=39947 GN=MYC2 PE=1 SV=1	BHLH domain-containing protein OS=Citrus sinensis OX=2711 GN=CISIN_1g010053mg PE=4 SV=1	K	Transcription	transcription factor MYC1-like [Pistacia vera]
NB_transcript_59401	LOC116106538	0.993291	0.0177514	normal	0.00475489	-1.7508	down	0.982538	-0.0577085	normal	0.652848	-0.198709	normal	0.847863	0.747291	normal	0.262565	-1.01566	normal	--	--	Molecular Function: protein dimerization activity (GO:0046983);;	K13422|2.0e-235|cic:CICLE_v10011214mg|K13422 transcription factor MYC2 | (RefSeq) hypothetical protein	--	--	bHLH-MYC and R2R3-MYB transcription factors N-terminal;; Helix-loop-helix DNA-binding domain	Transcription factor MYC2 OS=Solanum lycopersicum OX=4081 GN=MYC2 PE=1 SV=1	BHLH domain-containing protein OS=Acer yangbiense OX=1000413 GN=EZV62_019558 PE=4 SV=1	K	Transcription	transcription factor MYC2-like [Pistacia vera]
NB_transcript_1467	LOC116121550	0.44248	-0.43621	normal	0.257709	-0.628855	normal	0.458227	-0.476701	normal	9.59352e-05	-1.026	down	0.999381	-0.242789	normal	0.000172251	-1.34492	down	--	--	Molecular Function: protein dimerization activity (GO:0046983);;	K13422|3.8e-72|pop:18094165|K13422 transcription factor MYC2 | (RefSeq) transcription factor MYC2	--	--	bHLH-MYC and R2R3-MYB transcription factors N-terminal;; Helix-loop-helix DNA-binding domain	Transcription factor MTB1 OS=Solanum lycopersicum OX=4081 GN=MTB1 PE=1 SV=1	BHLH domain-containing protein OS=Acer yangbiense OX=1000413 GN=EZV62_010035 PE=4 SV=1	K	Transcription	transcription factor MTB1-like [Pistacia vera]
NB_transcript_4008	LOC111299908	0.576388	0.448511	normal	0.545841	-0.569961	normal	0.0893734	-0.999808	normal	2.16928e-11	-3.26925	down	0.999381	-0.256292	normal	0.00544816	-1.72459	down	--	--	Molecular Function: DNA binding (GO:0003677);; Molecular Function: protein dimerization activity (GO:0046983);;	K13422|6.9e-14|egr:104445939|K13422 transcription factor MYC2 | (RefSeq) transcription factor MYC2	--	--	Helix-loop-helix DNA-binding domain	Transcription factor bHLH25 OS=Arabidopsis thaliana OX=3702 GN=BHLH25 PE=2 SV=2	Basic helix-loop-helix DNA-binding superfamily protein, putative OS=Theobroma cacao OX=3641 GN=TCM_000894 PE=4 SV=1	K	Transcription	transcription factor bHLH19-like isoform X1 [Durio zibethinus]
NB_transcript_43266	LOC116107935	0.365914	-0.694345	normal	0.0887804	-1.19255	normal	0.798968	-0.416552	normal	5.21162e-05	-2.3723	down	0.999381	-0.202466	normal	0.0981792	-1.01241	normal	--	--	Molecular Function: protein dimerization activity (GO:0046983);;	K13422|5.6e-14|dct:110116479|K13422 transcription factor MYC2 | (RefSeq) transcription factor MYC2	--	--	Helix-loop-helix DNA-binding domain	Transcription factor bHLH35 OS=Arabidopsis thaliana OX=3702 GN=BHLH35 PE=2 SV=1	BHLH domain-containing protein OS=Citrus sinensis OX=2711 GN=CISIN_1g025665mg PE=4 SV=1	K	Transcription	LOW QUALITY PROTEIN: transcription factor bHLH35-like [Pistacia vera]
NB_transcript_50620	LOC116107935	0.226373	-0.868991	normal	0.131008	-1.18365	normal	0.895491	-0.250176	normal	7.77133e-06	-1.8002	down	0.999381	-0.340665	normal	0.0204138	-1.18227	normal	--	--	Molecular Function: protein dimerization activity (GO:0046983);;	K13422|2.7e-14|dct:110116479|K13422 transcription factor MYC2 | (RefSeq) transcription factor MYC2	--	--	Helix-loop-helix DNA-binding domain	Transcription factor bHLH35 OS=Arabidopsis thaliana OX=3702 GN=BHLH35 PE=2 SV=1	Basic helix-loop-helix transcription factor OS=Trema orientale OX=63057 GN=TorBHLH84 PE=4 SV=1	K	Transcription	LOW QUALITY PROTEIN: transcription factor bHLH35-like [Pistacia vera]
NB_transcript_52630	LOC116108914	0.573346	-0.659925	normal	0.725082	-0.400494	normal	0.166813	-0.770951	normal	0.00145298	-1.32569	down	0.830464	-0.635951	normal	0.00447393	-1.12729	down	--	--	Molecular Function: protein dimerization activity (GO:0046983);;	K13422|1.9e-176|tcc:18613913|K13422 transcription factor MYC2 | (RefSeq) transcription factor bHLH14	--	--	bHLH-MYC and R2R3-MYB transcription factors N-terminal;; Helix-loop-helix DNA-binding domain	Transcription factor MYC3 OS=Arabidopsis thaliana OX=3702 GN=MYC3 PE=1 SV=1	BHLH domain-containing protein OS=Acer yangbiense OX=1000413 GN=EZV62_010079 PE=4 SV=1	K	Transcription	transcription factor MYC2 [Pistacia vera]
NB_transcript_50105	LOC116106538	0.168831	-0.627341	normal	0.434122	-0.563632	normal	0.947751	-0.109476	normal	0.185193	-0.628501	normal	0.999381	-0.419969	normal	0.00265779	-1.30038	down	--	--	Molecular Function: protein dimerization activity (GO:0046983);;	K13422|2.0e-235|cic:CICLE_v10011214mg|K13422 transcription factor MYC2 | (RefSeq) hypothetical protein	--	--	bHLH-MYC and R2R3-MYB transcription factors N-terminal;; Helix-loop-helix DNA-binding domain	Transcription factor MYC2 OS=Solanum lycopersicum OX=4081 GN=MYC2 PE=1 SV=1	BHLH domain-containing protein OS=Acer yangbiense OX=1000413 GN=EZV62_019558 PE=4 SV=1	K	Transcription	transcription factor MYC2-like [Pistacia vera]
NB_transcript_70857	LOC116126035	0.00768868	-1.56032	down	0.292701	0.582933	normal	0.753617	0.331309	normal	0.754217	0.266814	normal	0.999381	-0.551439	normal	0.821787	0.378574	normal	--	--	Molecular Function: DNA-binding transcription factor activity (GO:0003700);; Biological Process: transcription, DNA-templated (GO:0006351);; Molecular Function: sequence-specific DNA binding (GO:0043565);;	K14431|6.1e-146|cic:CICLE_v10004036mg|K14431 transcription factor TGA | (RefSeq) hypothetical protein	--	--	Seed dormancy control;; bZIP transcription factor;; Basic region leucine zipper	Transcription factor TGA1 OS=Arabidopsis thaliana OX=3702 GN=TGA1 PE=1 SV=2	Uncharacterized protein OS=Citrus sinensis OX=2711 GN=CISIN_1g036441mg PE=3 SV=1	K	Transcription	transcription factor TGA7-like [Pistacia vera]
NB_transcript_16010	LOC109020655	0.455153	0.74372	normal	0.219846	-1.03403	normal	0.869614	0.322837	normal	0.00303345	2.35213	up	0.999381	0.230223	normal	0.984267	-0.238143	normal	[S]	Function unknown	Cellular Component: extracellular region (GO:0005576);;	K13449|2.9e-44|jre:109020655|K13449 pathogenesis-related protein 1 | (RefSeq) pathogenesis-related protein 1-like	[S]	Function unknown	Cysteine-rich secretory protein family	Pathogenesis-related protein 1 OS=Arabidopsis thaliana OX=3702 GN=At2g14610 PE=1 SV=1	pathogenesis-related protein 1-like OS=Juglans regia OX=51240 GN=LOC109020655 PE=4 SV=1	L	Replication, recombination and repair	pathogenesis-related protein 1-like [Juglans regia]
NB_transcript_17510	--	--	--	--	--	--	--	0.0797534	1.4552	normal	0.00208781	2.18399	up	--	--	--	--	--	--	[S]	Function unknown	Cellular Component: extracellular region (GO:0005576);;	K13449|4.4e-25|mtr:MTR_2g010630|K13449 pathogenesis-related protein 1 | (RefSeq) CAP, cysteine-rich secretory protein, antigen 5	[S]	Function unknown	Cysteine-rich secretory protein family	Pathogenesis-related protein 1A OS=Nicotiana tabacum OX=4097 PE=1 SV=1	SCP domain-containing protein OS=Salix brachista OX=2182728 GN=DKX38_028321 PE=4 SV=1	S	Function unknown	hypothetical protein DKX38_028321 [Salix brachista]
NB_transcript_10508	LOC110825389	0.714845	-0.477896	normal	--	--	--	0.0393884	-0.958113	normal	0.00950097	-1.08962	down	0.999381	-0.18696	normal	0.295613	-0.880286	normal	[S]	Function unknown	Cellular Component: extracellular space (GO:0005615);;	K13449|1.0e-20|csv:101212539|K13449 pathogenesis-related protein 1 | (RefSeq) basic form of pathogenesis-related protein 1	[S]	Function unknown	Cysteine-rich secretory protein family;; Cysteine-rich secretory protein family	STS14 protein OS=Solanum tuberosum OX=4113 GN=STS14 PE=2 SV=1	SCP domain-containing protein OS=Glycine max OX=3847 GN=GLYMA_16G143300 PE=4 SV=2	S	Function unknown	STS14 protein [Carica papaya]
NB_transcript_51501	--	0.910051	-0.160613	normal	0.192228	-0.917193	normal	0.0941308	-1.27129	normal	0.000771303	-1.3985	down	0.999381	0.220617	normal	0.99887	0.00601488	normal	[S]	Function unknown	Cellular Component: extracellular region (GO:0005576);;	K13449|1.0e-45|sita:101776102|K13449 pathogenesis-related protein 1 | (RefSeq) pathogenesis-related protein PRMS	[S]	Function unknown	Cysteine-rich secretory protein family	Pathogenesis-related protein PR-1 OS=Medicago truncatula OX=3880 GN=PR-1 PE=2 SV=1	SCP domain-containing protein OS=Camellia sinensis var. sinensis OX=542762 GN=TEA_020167 PE=4 SV=1	S	Function unknown	hypothetical protein CMV_029819 [Castanea mollissima]

## Sheet: Supplementary Table S4
Supplementary Table S4. DEGs of MAPK components involved in "MAPK signaling pathway-plant" pathway in N. tangutorum
#ID	nr_Symbol	L0hvsL6h_DESeq2_FDR	L0hvsL6h_DESeq2_log2FC	LL0hvsL6h_DESeq2_(FDR_0.01_FC_2)_regulated	L0hvsL24h_DESeq2_FDR	L0hvsL24h_DESeq2_log2FC	L0hvsL24h_DESeq2_(FDR_0.01_FC_2)_regulated	R0hvsR6h_DESeq2_FDR	R0hvsR6h_DESeq2_log2FC	R0hvsR6h_DESeq2_(FDR_0.01_FC_2)_regulated	R0hvsR24h_DESeq2_FDR	R0hvsR24h_DESeq2_log2FC	R0hvsR24h_DESeq2_(FDR_0.01_FC_2)_regulated	S0hvsS6h_DESeq2_FDR	S0hvsS6h_DESeq2_log2FC	S0hvsS6h_DESeq2_(FDR_0.01_FC_2)_regulated	S0hvsS24h_DESeq2_FDR	S0hvsS24h_DESeq2_log2FC	S0hvsS24h_DESeq2_(FDR_0.01_FC_2)_regulated	COG_class	COG_class_annotation	GO_annotation	KEGG_annotation	KOG_class	KOG_class_annotation	Pfam_annotation	Swissprot_annotation	TrEMBL_annotation	eggNOG_class	eggNOG_class_annotation	nr_annotation
NB_transcript_58225	--	0.888211	0.20469	normal	0.877367	0.182409	normal	0.974339	-0.0779313	normal	0.00545861	-1.45872	down	0.999381	0.461168	normal	0.994954	-0.1154	normal	[J]	Translation, ribosomal structure and biogenesis	Molecular Function: MAP kinase activity (GO:0004707);; Molecular Function: ATP binding (GO:0005524);;	K20536|4.5e-199|jcu:105628161|K20536 mitogen-activated protein kinase 3 [EC:2.7.11.24] | (RefSeq) mitogen-activated protein kinase 3	[T]	Signal transduction mechanisms	Protein kinase domain;; Protein tyrosine and serine/threonine kinase;; Lipopolysaccharide kinase (Kdo/WaaP) family	Mitogen-activated protein kinase 3 OS=Arabidopsis thaliana OX=3702 GN=MPK3 PE=1 SV=2	Mitogen-activated protein kinase OS=Acer yangbiense OX=1000413 GN=EZV62_002515 PE=3 SV=1	T	Signal transduction mechanisms	hypothetical protein EZV62_002515 [Acer yangbiense]
NB_transcript_61047	--	0.00409293	1.20093	up	0.0212571	0.95584	normal	0.266927	0.876674	normal	0.909103	0.110379	normal	0.230182	0.753536	normal	0.432097	0.62728	normal	[J]	Translation, ribosomal structure and biogenesis	Molecular Function: MAP kinase activity (GO:0004707);; Molecular Function: ATP binding (GO:0005524);;	K20536|1.3e-135|ghi:107950317|K20536 mitogen-activated protein kinase 3 [EC:2.7.11.24] | (RefSeq) mitogen-activated protein kinase 3	[T]	Signal transduction mechanisms	Protein kinase domain;; Protein tyrosine and serine/threonine kinase;; Lipopolysaccharide kinase (Kdo/WaaP) family	Mitogen-activated protein kinase 3 OS=Arabidopsis thaliana OX=3702 GN=MPK3 PE=1 SV=2	Mitogen-activated protein kinase OS=Acer yangbiense OX=1000413 GN=EZV62_002515 PE=3 SV=1	T	Signal transduction mechanisms	hypothetical protein EZV62_002515 [Acer yangbiense]
NB_transcript_28465	LOC107411280	0.0332101	-1.43362	normal	0.000688466	-1.37714	down	0.704362	-0.524229	normal	0.976988	0.0265685	normal	0.467061	-1.00845	normal	0.282253	-1.06179	normal	[J]	Translation, ribosomal structure and biogenesis	Molecular Function: MAP kinase activity (GO:0004707);; Molecular Function: ATP binding (GO:0005524);;	K20536|6.5e-89|zju:107411280|K20536 mitogen-activated protein kinase 3 [EC:2.7.11.24] | (RefSeq) mitogen-activated protein kinase 3 isoform X1	[T]	Signal transduction mechanisms	Protein kinase domain;; Protein tyrosine and serine/threonine kinase	Mitogen-activated protein kinase 3 OS=Arabidopsis thaliana OX=3702 GN=MPK3 PE=1 SV=2	Mitogen-activated protein kinase OS=Jatropha curcas OX=180498 GN=JCGZ_05600 PE=3 SV=1	T	Signal transduction mechanisms	mitogen-activated protein kinase 3 isoform X1 [Ziziphus jujuba]
NB_transcript_43065	LOC110752764	0.879618	-0.251162	normal	0.00197815	-1.35607	down	0.883236	0.270571	normal	0.378221	-0.429364	normal	0.999381	-0.534389	normal	0.124903	-1.34516	normal	[J]	Translation, ribosomal structure and biogenesis	Molecular Function: MAP kinase activity (GO:0004707);; Molecular Function: ATP binding (GO:0005524);; Cellular Component: nucleus (GO:0005634);; Cellular Component: cytoplasm (GO:0005737);; Biological Process: response to cold (GO:0009409);; Biological Process: response to water deprivation (GO:0009414);; Biological Process: regulation of gene expression (GO:0010468);; Biological Process: intrace…	K20536|7.8e-88|pavi:110752764|K20536 mitogen-activated protein kinase 3 [EC:2.7.11.24] | (RefSeq) mitogen-activated protein kinase 3	[T]	Signal transduction mechanisms	Protein kinase domain;; Protein tyrosine and serine/threonine kinase;; VAD1 Analog of StAR-related lipid transfer domain	Mitogen-activated protein kinase 3 OS=Arabidopsis thaliana OX=3702 GN=MPK3 PE=1 SV=2	Mitogen-activated protein kinase OS=Prunus persica OX=3760 GN=PRUPE_6G091700 PE=3 SV=1	T	Signal transduction mechanisms	mitogen-activated protein kinase 3 [Prunus avium]
NB_transcript_8500	--	--	--	--	--	--	--	0.00607858	-1.07337	down	0.0848648	-0.566794	normal	0.999381	-0.334414	normal	0.88253	-0.413327	normal	--	--	Molecular Function: protein kinase activity (GO:0004672);; Molecular Function: ATP binding (GO:0005524);; Cellular Component: integral component of membrane (GO:0016021);;	K20606|2.3e-70|qsu:112023521|K20606 mitogen-activated protein kinase kinase kinase ANP1 [EC:2.7.11.25] | (RefSeq) mitogen-activated protein kinase kinase kinase NPK1	[T]	Signal transduction mechanisms	--	Mitogen-activated protein kinase kinase kinase NPK1 OS=Nicotiana tabacum OX=4097 GN=NPK1 PE=1 SV=1	Protein kinase domain-containing protein OS=Acer yangbiense OX=1000413 GN=EZV62_000567 PE=4 SV=1	T	Signal transduction mechanisms	hypothetical protein EZV62_000567 [Acer yangbiense]
NB_transcript_41093	LOC102619746	0.998163	-0.00399137	normal	0.0669376	-1.21188	normal	0.853145	-0.247036	normal	0.000350651	-1.79593	down	0.999381	-0.264789	normal	0.0231517	-1.349	normal	[T]	Signal transduction mechanisms	Molecular Function: protein serine/threonine kinase activity (GO:0004674);; Molecular Function: ATP binding (GO:0005524);;	K20716|9.3e-63|psom:113351754|K20716 mitogen-activated protein kinase kinase kinase 17/18 | (RefSeq) mitogen-activated protein kinase kinase kinase 18-like	[T]	Signal transduction mechanisms	Protein kinase domain;; Protein tyrosine and serine/threonine kinase	Mitogen-activated protein kinase kinase kinase 20 OS=Arabidopsis thaliana OX=3702 GN=MAPKKK20 PE=1 SV=1	Protein kinase domain-containing protein OS=Citrus clementina OX=85681 GN=CICLE_v10025910mg PE=3 SV=1	T	Signal transduction mechanisms	mitogen-activated protein kinase kinase kinase 18 [Citrus sinensis]
NB_transcript_5735	LOC102619746	0.599379	-0.454589	normal	0.00109581	-1.33866	down	0.116949	-0.695415	normal	7.6956e-06	-1.51541	down	0.00293279	-1.60136	down	0.367749	-0.858972	normal	[T]	Signal transduction mechanisms	Molecular Function: protein serine/threonine kinase activity (GO:0004674);; Molecular Function: ATP binding (GO:0005524);;	K20716|1.3e-60|bna:106350075|K20716 mitogen-activated protein kinase kinase kinase 17/18 | (RefSeq) mitogen-activated protein kinase kinase kinase 18-like	[T]	Signal transduction mechanisms	Protein kinase domain;; Protein tyrosine and serine/threonine kinase	Mitogen-activated protein kinase kinase kinase 20 OS=Arabidopsis thaliana OX=3702 GN=MAPKKK20 PE=1 SV=1	Protein kinase domain-containing protein OS=Citrus clementina OX=85681 GN=CICLE_v10025910mg PE=3 SV=1	T	Signal transduction mechanisms	mitogen-activated protein kinase kinase kinase 18 [Citrus sinensis]
NB_transcript_60104	LOC116131489	0.000126608	-1.57609	down	0.116706	-0.802321	normal	0.856546	-0.130851	normal	0.775419	-0.0856091	normal	0.897809	-0.64801	normal	0.201658	-0.719016	normal	[T]	Signal transduction mechanisms	Molecular Function: protein kinase activity (GO:0004672);; Molecular Function: ATP binding (GO:0005524);;	K13414|7.1e-183|cit:102609376|K13414 mitogen-activated protein kinase kinase kinase 1 [EC:2.7.11.25] | (RefSeq) mitogen-activated protein kinase kinase kinase 1	[T]	Signal transduction mechanisms	Protein kinase domain;; Protein tyrosine and serine/threonine kinase;; Kinase-like	Mitogen-activated protein kinase kinase kinase 1 OS=Arabidopsis thaliana OX=3702 GN=MEKK1 PE=1 SV=2	Protein kinase domain-containing protein OS=Acer yangbiense OX=1000413 GN=EZV62_022071 PE=4 SV=1	T	Signal transduction mechanisms	mitogen-activated protein kinase kinase kinase 1 [Pistacia vera]

## Sheet: Supplementary Table S5
Supplementary Table S5. DEGs related to ROS scavenging in N. tangutorum
#ID	nr_Symbol	L0hvsL6h_DESeq2_FDR	L0hvsL6h_L6h-3_DESeq2_log2FC	L0hvsL6h_DESeq2_(FDR_0.01_FC_2)_regulated	L0hvsL24h_DESeq2_FDR	L0hvsL24h_DESeq2_log2FC	L0hvsL24h__DESeq2_(FDR_0.01_FC_2)_regulated	R0hvsR6h_DESeq2_FDR	R0hvsR6h_DESeq2_log2FC	R0hvsR6h_DESeq2_(FDR_0.01_FC_2)_regulated	R0hvsR24h_DESeq2_FDR	R0hvsR24h_DESeq2_log2FC	R0hvsR24h_(FDR_0.01_FC_2)_regulated	S0hvsS6h_DESeq2_FDR	S0hvsS6h_DESeq2_log2FC	S0hvsS6h_DESeq2_(FDR_0.01_FC_2)_regulated	S0hvsS24h_DESeq2_FDR	S0hvsS24h_DESeq2_log2FC	S0hvsS24h_DESeq2_(FDR_0.01_FC_2)_regulated	COG_class	COG_class_annotation	GO_annotation	KEGG_annotation	KOG_class	KOG_class_annotation	Pfam_annotation	Swissprot_annotation	TrEMBL_annotation	eggNOG_class	eggNOG_class_annotation	nr_annotation
NB_transcript_31387	--	0.00179216	1.17368	up	0.607583	0.351604	normal	0.147601	1.03553	normal	0.547342	0.41268	normal	0.999381	0.489173	normal	0.981451	0.25644	normal	[P]	Inorganic ion transport and metabolism	Molecular Function: catalase activity (GO:0004096);; Biological Process: response to oxidative stress (GO:0006979);; Molecular Function: heme binding (GO:0020037);; Biological Process: hydrogen peroxide catabolic process (GO:0042744);; Molecular Function: metal ion binding (GO:0046872);;	K03781|9.4e-161|gab:108483079|K03781 catalase [EC:1.11.1.6] | (RefSeq) catalase isozyme 1	[P]	Inorganic ion transport and metabolism	Catalase;; Catalase	Catalase isozyme 1 OS=Gossypium hirsutum OX=3635 GN=CAT1 PE=2 SV=2	Catalase OS=Solanum lycopersicum OX=4081 PE=3 SV=1	P	Inorganic ion transport and metabolism	hypothetical protein TEA_002695 [Camellia sinensis var. sinensis]
NB_transcript_3535	--	0.688139	0.297884	normal	0.630517	-0.325679	normal	0.821245	0.309885	normal	0.00438842	-1.17893	down	0.999381	0.137617	normal	0.681933	-0.628683	normal	[P]	Inorganic ion transport and metabolism	Molecular Function: catalase activity (GO:0004096);; Biological Process: response to oxidative stress (GO:0006979);; Molecular Function: heme binding (GO:0020037);; Biological Process: hydrogen peroxide catabolic process (GO:0042744);; Molecular Function: metal ion binding (GO:0046872);;	K03781|4.9e-265|cic:CICLE_v10000948mg|K03781 catalase [EC:1.11.1.6] | (RefSeq) hypothetical protein	[P]	Inorganic ion transport and metabolism	Catalase;; Catalase-related immune-responsive	Catalase OS=Avicennia marina OX=82927 PE=2 SV=1	Catalase OS=Dimocarpus longan OX=128017 GN=CAT PE=2 SV=3	P	Inorganic ion transport and metabolism	catalase [Dimocarpus longan]
NB_transcript_57740	--	0.853665	0.284945	normal	0.61289	-0.475228	normal	0.0245206	1.31518	normal	0.0040538	-1.26288	down	6.97346e-09	2.14444	up	0.995548	-0.0677161	normal	[P]	Inorganic ion transport and metabolism	Molecular Function: catalase activity (GO:0004096);; Biological Process: response to oxidative stress (GO:0006979);; Molecular Function: heme binding (GO:0020037);; Biological Process: hydrogen peroxide catabolic process (GO:0042744);; Molecular Function: metal ion binding (GO:0046872);;	K03781|7.6e-102|cic:CICLE_v10000948mg|K03781 catalase [EC:1.11.1.6] | (RefSeq) hypothetical protein	[P]	Inorganic ion transport and metabolism	Catalase;; Catalase	Catalase OS=Avicennia marina OX=82927 PE=2 SV=1	Catalase OS=Acer yangbiense OX=1000413 GN=EZV62_021105 PE=3 SV=1	P	Inorganic ion transport and metabolism	hypothetical protein EZV62_021105 [Acer yangbiense]
NB_transcript_68854	--	2.13694e-05	-1.43304	down	0.300213	0.415813	normal	--	--	--	--	--	--	--	--	--	--	--	--	[P]	Inorganic ion transport and metabolism	Molecular Function: catalase activity (GO:0004096);; Molecular Function: heme binding (GO:0020037);; Biological Process: oxidation-reduction process (GO:0055114);;	K03781|6.4e-156|jre:109002939|K03781 catalase [EC:1.11.1.6] | (RefSeq) catalase isozyme 1	[P]	Inorganic ion transport and metabolism	Catalase;; Catalase-related immune-responsive	Catalase isozyme 1 OS=Gossypium hirsutum OX=3635 GN=CAT1 PE=2 SV=2	Catalase isozyme c OS=Oryza sativa OX=4530 GN=CatC PE=2 SV=1	P	Inorganic ion transport and metabolism	hypothetical protein HYC85_005289 [Camellia sinensis]
NB_transcript_31923	LOC18041273	0.114974	1.12489	normal	5.09887e-10	1.48991	up	3.69273e-05	1.45745	up	4.51133e-26	1.86957	up	0.704265	0.830348	normal	0.796358	0.599282	normal	[P]	Inorganic ion transport and metabolism	Molecular Function: catalase activity (GO:0004096);; Cellular Component: cytoplasm (GO:0005737);; Cellular Component: plasma membrane (GO:0005886);; Biological Process: circadian rhythm (GO:0007623);; Biological Process: response to heat (GO:0009408);; Biological Process: response to water deprivation (GO:0009414);; Biological Process: response to light stimulus (GO:0009416);; Biological Process:…	K03781|1.8e-124|cic:CICLE_v10000948mg|K03781 catalase [EC:1.11.1.6] | (RefSeq) hypothetical protein	[P]	Inorganic ion transport and metabolism	Catalase;; Catalase-related immune-responsive	Catalase OS=Helianthus annuus OX=4232 PE=2 SV=1	Catalase OS=Citrus clementina OX=85681 GN=CICLE_v10000948mg PE=3 SV=1	P	Inorganic ion transport and metabolism	catalase [Citrus clementina]
NB_transcript_65267	LOC18041273	0.907726	0.197171	normal	0.568735	-0.571903	normal	0.511511	0.621147	normal	8.5329e-10	-2.68609	down	0.999381	0.222462	normal	0.820037	-0.583607	normal	[P]	Inorganic ion transport and metabolism	Molecular Function: catalase activity (GO:0004096);; Cellular Component: cytoplasm (GO:0005737);; Cellular Component: plasma membrane (GO:0005886);; Biological Process: circadian rhythm (GO:0007623);; Biological Process: response to heat (GO:0009408);; Biological Process: response to water deprivation (GO:0009414);; Biological Process: response to light stimulus (GO:0009416);; Biological Process:…	K03781|3.5e-130|cic:CICLE_v10000948mg|K03781 catalase [EC:1.11.1.6] | (RefSeq) hypothetical protein	[P]	Inorganic ion transport and metabolism	Catalase;; Catalase-related immune-responsive	Catalase OS=Helianthus annuus OX=4232 PE=2 SV=1	Catalase OS=Citrus clementina OX=85681 GN=CICLE_v10000948mg PE=3 SV=1	P	Inorganic ion transport and metabolism	catalase [Citrus clementina]
NB_transcript_36227	LOC118042081	6.23175e-05	-2.09395	down	0.247262	0.641142	normal	0.876336	0.278115	normal	0.0540016	1.05634	normal	0.999381	0.560177	normal	0.226936	1.00426	normal	[P]	Inorganic ion transport and metabolism	Molecular Function: catalase activity (GO:0004096);; Biological Process: response to oxidative stress (GO:0006979);; Molecular Function: heme binding (GO:0020037);; Biological Process: hydrogen peroxide catabolic process (GO:0042744);; Molecular Function: metal ion binding (GO:0046872);;	K03781|2.1e-264|pop:7496858|K03781 catalase [EC:1.11.1.6] | (RefSeq) catalase isozyme 1	[P]	Inorganic ion transport and metabolism	Catalase;; Catalase-related immune-responsive	Catalase isozyme 1 OS=Gossypium hirsutum OX=3635 GN=CAT1 PE=2 SV=2	Catalase OS=Populus alba OX=43335 GN=D5086_0000285940 PE=3 SV=1	P	Inorganic ion transport and metabolism	catalase isozyme 1 [Populus alba]
NB_transcript_40764	--	0.0375674	1.62947	normal	0.807437	0.296589	normal	0.273639	1.07193	normal	0.00944894	0.889471	normal	0.999381	-0.198384	normal	3.14595e-06	-1.65668	down	[P]	Inorganic ion transport and metabolism	Molecular Function: superoxide dismutase activity (GO:0004784);; Molecular Function: metal ion binding (GO:0046872);;	K04565|1.3e-76|dzi:111296985|K04565 superoxide dismutase, Cu-Zn family [EC:1.15.1.1] | (RefSeq) superoxide dismutase [Cu-Zn]	[P]	Inorganic ion transport and metabolism	Copper/zinc superoxide dismutase (SODC)	Superoxide dismutase [Cu-Zn] 1 OS=Mesembryanthemum crystallinum OX=3544 GN=SODCC.1 PE=2 SV=1	Superoxide dismutase [Cu-Zn] OS=Tetradium ruticarpum OX=354523 PE=2 SV=1	P	Inorganic ion transport and metabolism	Cu/Zn superoxide dismutase [Tetradium ruticarpum]
NB_transcript_64428	--	0.835994	-0.106804	normal	0.438794	0.227906	normal	0.0269151	0.748578	normal	8.43999e-09	1.28968	up	0.999381	0.130764	normal	0.995548	0.0512491	normal	--	--	Biological Process: protein polyubiquitination (GO:0000209);; Molecular Function: molecular_function (GO:0003674);; Molecular Function: catalytic activity (GO:0003824);; Molecular Function: ubiquitin-protein transferase activity (GO:0004842);; Biological Process: cellular protein modification process (GO:0006464);; Biological Process: proteolysis (GO:0006508);; Biological Process: ubiquitin-depen…	K04564|2.0e-15|mng:MNEG_3441|K04564 superoxide dismutase, Fe-Mn family [EC:1.15.1.1] | (RefSeq) superoxide dismutase 2	[O]	Posttranslational modification, protein turnover, chaperones	RING-H2 zinc finger domain;; Ring finger domain;; Zinc finger, C3HC4 type (RING finger);; Anaphase-promoting complex subunit 11 RING-H2 finger;; RING-like zinc finger;; zinc-RING finger domain;; RING-type zinc-finger;; Zinc finger, C3HC4 type (RING finger)	E3 ubiquitin-protein ligase At3g02290 OS=Arabidopsis thaliana OX=3702 GN=At3g02290 PE=2 SV=1	RING-type domain-containing protein OS=Citrus unshiu OX=55188 GN=CUMW_095970 PE=4 SV=1	O	Posttranslational modification, protein turnover, chaperones	hypothetical protein CUMW_095970 [Citrus unshiu]
NB_transcript_65616	LOC116135732	0.00766758	-1.32325	down	0.002387	-1.37368	down	0.372553	0.792837	normal	0.937627	0.0510514	normal	0.999381	0.444774	normal	0.994997	0.104083	normal	[P]	Inorganic ion transport and metabolism	Molecular Function: superoxide dismutase activity (GO:0004784);; Molecular Function: metal ion binding (GO:0046872);;	K04564|8.5e-122|rcu:8275451|K04564 superoxide dismutase, Fe-Mn family [EC:1.15.1.1] | (RefSeq) superoxide dismutase [Fe], chloroplastic	[P]	Inorganic ion transport and metabolism	Iron/manganese superoxide dismutases, C-terminal domain;; Iron/manganese superoxide dismutases, alpha-hairpin domain	Superoxide dismutase [Fe] 2, chloroplastic OS=Arabidopsis thaliana OX=3702 GN=FSD2 PE=1 SV=1	Superoxide dismutase (Fragment) OS=Litchi chinensis OX=151069 PE=2 SV=1	P	Inorganic ion transport and metabolism	superoxide dismutase [Fe], chloroplastic [Pistacia vera]
NB_transcript_24225	--	7.05266e-05	-1.99036	down	0.284793	-0.932102	normal	0.220837	-0.937227	normal	0.0194387	-1.26922	normal	0.999381	-0.576762	normal	0.318999	-0.991937	normal	[P]	Inorganic ion transport and metabolism	Molecular Function: superoxide dismutase activity (GO:0004784);; Molecular Function: metal ion binding (GO:0046872);;	K04565|3.9e-91|cit:102626642|K04565 superoxide dismutase, Cu-Zn family [EC:1.15.1.1] | (RefSeq) superoxide dismutase [Cu-Zn], chloroplastic	[P]	Inorganic ion transport and metabolism	Copper/zinc superoxide dismutase (SODC)	Superoxide dismutase [Cu-Zn], chloroplastic OS=Solidago canadensis var. scabra OX=59294 GN=SODCP PE=2 SV=1	Superoxide dismutase [Cu-Zn] OS=Acer yangbiense OX=1000413 GN=EZV62_002346 PE=3 SV=1	P	Inorganic ion transport and metabolism	hypothetical protein EZV62_002346 [Acer yangbiense]
NB_transcript_46071	LOC116126833	0.485748	0.555514	normal	1.40648e-06	1.31278	up	0.809542	0.401669	normal	0.488148	0.625363	normal	0.169171	-1.00999	normal	0.452197	0.684586	normal	--	--	Molecular Function: peroxidase activity (GO:0004601);; Biological Process: response to oxidative stress (GO:0006979);; Molecular Function: heme binding (GO:0020037);;	K00434|7.2e-62|nau:109229383|K00434 L-ascorbate peroxidase [EC:1.11.1.11] | (RefSeq) L-ascorbate peroxidase 2, cytosolic	--	--	Peroxidase	L-ascorbate peroxidase 2, cytosolic OS=Arabidopsis thaliana OX=3702 GN=APX2 PE=2 SV=3	L-ascorbate peroxidase OS=Vitis vinifera OX=29760 GN=APX PE=2 SV=1	E	Amino acid transport and metabolism	L-ascorbate peroxidase 2, cytosolic [Pistacia vera]
NB_transcript_29719	LOC102614227	0.0412861	-1.16382	normal	0.156753	-0.805509	normal	0.948258	-0.134634	normal	0.00154191	1.90505	up	0.968101	0.634224	normal	0.965055	-0.296809	normal	--	--	Molecular Function: peroxidase activity (GO:0004601);; Cellular Component: extracellular region (GO:0005576);; Biological Process: response to oxidative stress (GO:0006979);; Molecular Function: heme binding (GO:0020037);; Biological Process: hydrogen peroxide catabolic process (GO:0042744);; Molecular Function: metal ion binding (GO:0046872);;	K00430|2.9e-108|cit:102614227|K00430 peroxidase [EC:1.11.1.7] | (RefSeq) peroxidase 15	--	--	Peroxidase	Peroxidase C1A OS=Armoracia rusticana OX=3704 GN=PRXC1A PE=1 SV=2	Peroxidase OS=Citrus sinensis OX=2711 GN=CISIN_1g018847mg PE=3 SV=1	Q	Secondary metabolites biosynthesis, transport and catabolism	peroxidase 15 [Citrus sinensis]
NB_transcript_36705	LOC102614227	0.963645	-0.0667312	normal	0.986761	-0.0164996	normal	0.599426	0.595469	normal	0.00105643	1.26453	up	0.999381	0.482276	normal	0.994954	0.138671	normal	--	--	Molecular Function: peroxidase activity (GO:0004601);; Cellular Component: extracellular region (GO:0005576);; Biological Process: response to oxidative stress (GO:0006979);; Molecular Function: heme binding (GO:0020037);; Biological Process: hydrogen peroxide catabolic process (GO:0042744);; Molecular Function: metal ion binding (GO:0046872);;	K00430|1.9e-129|cit:102614227|K00430 peroxidase [EC:1.11.1.7] | (RefSeq) peroxidase 15	--	--	Peroxidase	Peroxidase C1A OS=Armoracia rusticana OX=3704 GN=PRXC1A PE=1 SV=2	Peroxidase OS=Citrus sinensis OX=2711 GN=CISIN_1g018847mg PE=3 SV=1	Q	Secondary metabolites biosynthesis, transport and catabolism	peroxidase 15 [Citrus sinensis]
NB_transcript_5691	LOC112100791	0.919063	-0.186655	normal	0.963678	-0.0394416	normal	0.642715	0.632282	normal	8.81422e-06	1.70249	up	0.260617	-1.01214	normal	0.974561	0.214638	normal	--	--	Molecular Function: peroxidase activity (GO:0004601);; Cellular Component: extracellular region (GO:0005576);; Biological Process: response to oxidative stress (GO:0006979);; Molecular Function: heme binding (GO:0020037);; Biological Process: hydrogen peroxide catabolic process (GO:0042744);; Molecular Function: metal ion binding (GO:0046872);;	K00430|8.9e-129|cit:102614227|K00430 peroxidase [EC:1.11.1.7] | (RefSeq) peroxidase 15	--	--	Peroxidase	Peroxidase 15 OS=Ipomoea batatas OX=4120 GN=pod PE=1 SV=1	Peroxidase OS=Citrus limon OX=2708 PE=3 SV=1	Q	Secondary metabolites biosynthesis, transport and catabolism	peroxidase 15-like [Citrus clementina]
NB_transcript_10242	LOC115682959	0.00221711	1.27977	up	0.555928	0.601333	normal	0.037432	1.36292	normal	0.91592	0.108674	normal	0.921268	0.634264	normal	0.993097	-0.128871	normal	--	--	Molecular Function: peroxidase activity (GO:0004601);; Cellular Component: extracellular region (GO:0005576);; Cellular Component: cytosol (GO:0005829);; Biological Process: response to oxidative stress (GO:0006979);; Cellular Component: plant-type cell wall (GO:0009505);; Biological Process: lignin biosynthetic process (GO:0009809);; Biological Process: vegetative to reproductive phase transitio…	K00430|5.4e-86|cic:CICLE_v10026073mg|K00430 peroxidase [EC:1.11.1.7] | (RefSeq) hypothetical protein	--	--	Peroxidase	Peroxidase 17 OS=Arabidopsis thaliana OX=3702 GN=PER17 PE=2 SV=1	Peroxidase OS=Coffea canephora OX=49390 GN=GSCOC_T00036573001 PE=3 SV=1	W	Extracellular structures	peroxidase 17 [Syzygium oleosum]
NB_transcript_5074	--	0.947776	-0.0719669	normal	0.061993	0.828002	normal	0.293824	-0.597329	normal	0.000790782	-1.10648	down	0.999381	-0.38338	normal	0.995548	0.0714819	normal	--	--	Molecular Function: peroxidase activity (GO:0004601);; Cellular Component: extracellular region (GO:0005576);; Biological Process: response to oxidative stress (GO:0006979);; Molecular Function: heme binding (GO:0020037);; Biological Process: hydrogen peroxide catabolic process (GO:0042744);; Molecular Function: metal ion binding (GO:0046872);;	K00430|7.7e-171|zju:107420772|K00430 peroxidase [EC:1.11.1.7] | (RefSeq) peroxidase 42	--	--	Peroxidase	Peroxidase 42 OS=Arabidopsis thaliana OX=3702 GN=PER42 PE=1 SV=2	Peroxidase OS=Ceanothus thyrsiflorus OX=48245 PE=2 SV=1	W	Extracellular structures	peroxidase 42 [Ceanothus thyrsiflorus]
NB_transcript_28662	--	0.869837	0.259525	normal	0.602459	-0.537654	normal	0.657745	0.469113	normal	0.043868	-0.878613	normal	0.999381	0.424856	normal	0.994954	0.137544	normal	--	--	Molecular Function: peroxidase activity (GO:0004601);; Cellular Component: extracellular region (GO:0005576);; Biological Process: response to oxidative stress (GO:0006979);; Molecular Function: heme binding (GO:0020037);; Biological Process: hydrogen peroxide catabolic process (GO:0042744);; Molecular Function: metal ion binding (GO:0046872);;	K00430|1.1e-26|egr:104441401|K00430 peroxidase [EC:1.11.1.7] | (RefSeq) peroxidase 42	--	--	--	Peroxidase 42 OS=Arabidopsis thaliana OX=3702 GN=PER42 PE=1 SV=2	Peroxidase OS=Ceanothus thyrsiflorus OX=48245 PE=2 SV=1	Q	Secondary metabolites biosynthesis, transport and catabolism	peroxidase 42 [Ceanothus thyrsiflorus]
NB_transcript_6841	--	0.669594	0.377099	normal	0.159996	0.658961	normal	0.467423	-0.611064	normal	0.000781415	-1.27042	down	0.999381	0.323945	normal	0.995548	0.0746031	normal	--	--	Molecular Function: peroxidase activity (GO:0004601);; Cellular Component: extracellular region (GO:0005576);; Biological Process: response to oxidative stress (GO:0006979);; Molecular Function: heme binding (GO:0020037);; Biological Process: hydrogen peroxide catabolic process (GO:0042744);; Molecular Function: metal ion binding (GO:0046872);;	K00430|4.7e-171|zju:107420772|K00430 peroxidase [EC:1.11.1.7] | (RefSeq) peroxidase 42	--	--	Peroxidase	Peroxidase 42 OS=Arabidopsis thaliana OX=3702 GN=PER42 PE=1 SV=2	Peroxidase OS=Ceanothus thyrsiflorus OX=48245 PE=2 SV=1	W	Extracellular structures	peroxidase 42 [Ceanothus thyrsiflorus]
NB_transcript_54955	LOC18036684	--	--	--	--	--	--	0.340809	0.727803	normal	0.000269247	1.59765	up	0.31171	0.994705	normal	0.167154	1.16877	normal	--	--	Molecular Function: peroxidase activity (GO:0004601);; Cellular Component: extracellular region (GO:0005576);; Biological Process: response to oxidative stress (GO:0006979);; Molecular Function: heme binding (GO:0020037);; Biological Process: hydrogen peroxide catabolic process (GO:0042744);; Molecular Function: metal ion binding (GO:0046872);;	K00430|1.5e-140|cic:CICLE_v10027084mg|K00430 peroxidase [EC:1.11.1.7] | (RefSeq) hypothetical protein	--	--	Peroxidase	Peroxidase 64 OS=Arabidopsis thaliana OX=3702 GN=PER64 PE=1 SV=1	Peroxidase OS=Citrus clementina OX=85681 GN=CICLE_v10027084mg PE=3 SV=1	Q	Secondary metabolites biosynthesis, transport and catabolism	peroxidase 64 [Citrus clementina]
NB_transcript_6594	LOC18036684	0.990067	-0.0205573	normal	0.417898	0.459349	normal	0.996916	0.00850794	normal	0.173221	0.581456	normal	0.585068	0.594312	normal	0.00329181	1.08231	up	--	--	Molecular Function: peroxidase activity (GO:0004601);; Cellular Component: extracellular region (GO:0005576);; Biological Process: response to oxidative stress (GO:0006979);; Molecular Function: heme binding (GO:0020037);; Biological Process: hydrogen peroxide catabolic process (GO:0042744);; Molecular Function: metal ion binding (GO:0046872);;	K00430|3.9e-144|cic:CICLE_v10027084mg|K00430 peroxidase [EC:1.11.1.7] | (RefSeq) hypothetical protein	--	--	Peroxidase	Peroxidase 64 OS=Arabidopsis thaliana OX=3702 GN=PER64 PE=1 SV=1	Peroxidase OS=Citrus clementina OX=85681 GN=CICLE_v10027084mg PE=3 SV=1	Q	Secondary metabolites biosynthesis, transport and catabolism	peroxidase 64 [Citrus clementina]
NB_transcript_5731	LOC114761962	0.677638	-0.244114	normal	0.246765	-0.656699	normal	2.45389e-16	-1.8102	down	3.55635e-07	-1.67358	down	0.881955	-0.509561	normal	0.00358684	-1.18643	down	--	--	Molecular Function: peroxidase activity (GO:0004601);; Cellular Component: extracellular region (GO:0005576);; Biological Process: response to oxidative stress (GO:0006979);; Molecular Function: heme binding (GO:0020037);; Biological Process: hydrogen peroxide catabolic process (GO:0042744);; Molecular Function: metal ion binding (GO:0046872);;	K00430|8.5e-156|cic:CICLE_v10026054mg|K00430 peroxidase [EC:1.11.1.7] | (RefSeq) hypothetical protein	--	--	Peroxidase	Peroxidase 72 OS=Arabidopsis thaliana OX=3702 GN=PER72 PE=1 SV=1	Peroxidase OS=Citrus clementina OX=85681 GN=CICLE_v10026054mg PE=3 SV=1	Q	Secondary metabolites biosynthesis, transport and catabolism	peroxidase 72-like [Prosopis alba]
NB_transcript_51933	LOC116117129	0.750376	0.348536	normal	0.332354	-0.709842	normal	0.395426	0.926525	normal	0.00161253	1.61521	up	0.999381	0.35325	normal	0.96391	0.326926	normal	--	--	Molecular Function: peroxidase activity (GO:0004601);; Cellular Component: extracellular region (GO:0005576);; Biological Process: response to oxidative stress (GO:0006979);; Molecular Function: heme binding (GO:0020037);; Biological Process: hydrogen peroxide catabolic process (GO:0042744);; Molecular Function: metal ion binding (GO:0046872);;	K00430|1.1e-20|cit:102614227|K00430 peroxidase [EC:1.11.1.7] | (RefSeq) peroxidase 15	--	--	Peroxidase;; Peroxidase	Peroxidase C1A OS=Armoracia rusticana OX=3704 GN=PRXC1A PE=1 SV=2	Peroxidase OS=Citrus sinensis OX=2711 GN=CISIN_1g018847mg PE=3 SV=1	Q	Secondary metabolites biosynthesis, transport and catabolism	peroxidase A2-like [Pistacia vera]
NB_transcript_58888	LOC116117129	0.954076	-0.101986	normal	0.933462	-0.0895706	normal	0.636811	0.618819	normal	0.00324989	1.67744	up	0.999381	0.525696	normal	0.995959	0.0577479	normal	--	--	Molecular Function: peroxidase activity (GO:0004601);; Cellular Component: extracellular region (GO:0005576);; Biological Process: response to oxidative stress (GO:0006979);; Molecular Function: heme binding (GO:0020037);; Biological Process: hydrogen peroxide catabolic process (GO:0042744);; Molecular Function: metal ion binding (GO:0046872);;	K00430|8.9e-21|cit:102614227|K00430 peroxidase [EC:1.11.1.7] | (RefSeq) peroxidase 15	--	--	Peroxidase;; Peroxidase	Peroxidase C1A OS=Armoracia rusticana OX=3704 GN=PRXC1A PE=1 SV=2	Peroxidase OS=Citrus sinensis OX=2711 GN=CISIN_1g018847mg PE=3 SV=1	Q	Secondary metabolites biosynthesis, transport and catabolism	peroxidase A2-like [Pistacia vera]
NB_transcript_6682	LOC102626547	0.958816	0.0534029	normal	0.553374	-0.348628	normal	--	--	--	0.000852351	2.07766	up	0.999381	0.167821	normal	0.982535	-0.25137	normal	--	--	Molecular Function: peroxidase activity (GO:0004601);; Cellular Component: extracellular region (GO:0005576);; Biological Process: response to oxidative stress (GO:0006979);; Molecular Function: heme binding (GO:0020037);; Biological Process: hydrogen peroxide catabolic process (GO:0042744);; Molecular Function: metal ion binding (GO:0046872);;	K00430|5.8e-116|cit:102626547|K00430 peroxidase [EC:1.11.1.7] | (RefSeq) peroxidase P7-like	--	--	Peroxidase	Cationic peroxidase 1 OS=Arachis hypogaea OX=3818 GN=PNC1 PE=1 SV=2	Peroxidase OS=Citrus unshiu OX=55188 GN=CUMW_272960 PE=3 SV=1	Q	Secondary metabolites biosynthesis, transport and catabolism	peroxidase P7-like [Citrus sinensis]
NB_transcript_52184	LOC102626547	--	--	--	--	--	--	0.593788	0.699608	normal	9.05921e-05	2.68276	up	--	--	--	--	--	--	--	--	Molecular Function: peroxidase activity (GO:0004601);; Cellular Component: extracellular region (GO:0005576);; Biological Process: response to oxidative stress (GO:0006979);; Molecular Function: heme binding (GO:0020037);; Biological Process: hydrogen peroxide catabolic process (GO:0042744);; Molecular Function: metal ion binding (GO:0046872);;	K00430|1.2e-116|cit:102626547|K00430 peroxidase [EC:1.11.1.7] | (RefSeq) peroxidase P7-like	--	--	Peroxidase	Cationic peroxidase 1 OS=Arachis hypogaea OX=3818 GN=PNC1 PE=1 SV=2	Peroxidase OS=Rosa chinensis OX=74649 GN=RchiOBHm_Chr5g0072351 PE=3 SV=1	Q	Secondary metabolites biosynthesis, transport and catabolism	peroxidase P7-like [Citrus sinensis]
NB_transcript_30216	LOC105781116	0.740748	-0.320311	normal	0.0799876	-1.12598	normal	0.000590771	-1.46525	down	0.841344	0.164285	normal	0.137761	0.602976	normal	0.95866	0.190719	normal	--	--	Molecular Function: peroxidase activity (GO:0004601);; Cellular Component: extracellular region (GO:0005576);; Biological Process: response to oxidative stress (GO:0006979);; Molecular Function: heme binding (GO:0020037);; Biological Process: hydrogen peroxide catabolic process (GO:0042744);; Molecular Function: metal ion binding (GO:0046872);;	K00430|5.2e-60|ghi:107918973|K00430 peroxidase [EC:1.11.1.7] | (RefSeq) peroxidase 3-like	--	--	Peroxidase;; Peroxidase	Peroxidase 3 OS=Arabidopsis thaliana OX=3702 GN=PER3 PE=2 SV=1	Peroxidase OS=Gossypium tomentosum OX=34277 GN=ES332_D13G104200v1 PE=3 SV=1	Q	Secondary metabolites biosynthesis, transport and catabolism	PREDICTED: peroxidase 3-like [Gossypium raimondii]
NB_transcript_44080	LOC121202803	0.000574993	-1.9536	down	0.141691	-1.17636	normal	0.54328	-0.457966	normal	0.396559	0.503277	normal	0.999381	0.00587042	normal	0.798921	-0.585537	normal	--	--	Molecular Function: peroxidase activity (GO:0004601);; Cellular Component: extracellular region (GO:0005576);; Biological Process: response to oxidative stress (GO:0006979);; Molecular Function: heme binding (GO:0020037);; Biological Process: hydrogen peroxide catabolic process (GO:0042744);; Molecular Function: metal ion binding (GO:0046872);;	K00430|5.5e-150|dzi:111283076|K00430 peroxidase [EC:1.11.1.7] | (RefSeq) peroxidase N1-like	--	--	Peroxidase	Peroxidase N1 OS=Nicotiana tabacum OX=4097 GN=poxN1 PE=1 SV=1	Peroxidase OS=Gossypium tomentosum OX=34277 GN=ES332_D02G244700v1 PE=3 SV=1	Q	Secondary metabolites biosynthesis, transport and catabolism	PREDICTED: peroxidase N1-like [Gossypium hirsutum]
NB_transcript_8229	--	--	--	--	0.153088	1.08877	normal	1.38543e-13	1.55403	up	9.29996e-38	1.90798	up	0.999381	-0.00983073	normal	0.904042	0.407862	normal	[R]	General function prediction only	Molecular Function: protein binding (GO:0005515);;	K00799|7.5e-90|cit:102606611|K00799 glutathione S-transferase [EC:2.5.1.18] | (RefSeq) glutathione transferase GST 23-like	[O]	Posttranslational modification, protein turnover, chaperones	Glutathione S-transferase, N-terminal domain;; Glutathione S-transferase, N-terminal domain;; Glutathione S-transferase, N-terminal domain;; Glutathione S-transferase, C-terminal domain	Probable glutathione S-transferase OS=Glycine max OX=3847 GN=HSP26-A PE=2 SV=1	Uncharacterized protein OS=Acer yangbiense OX=1000413 GN=EZV62_000901 PE=3 SV=1	O	Posttranslational modification, protein turnover, chaperones	hypothetical protein EZV62_000901 [Acer yangbiense]
NB_transcript_11177	--	0.729117	-0.448105	normal	0.61289	-0.393898	normal	0.0180393	1.51994	normal	0.00232263	1.94238	up	0.999381	-0.125632	normal	0.994954	0.161391	normal	[O]	Posttranslational modification, protein turnover, chaperones	Molecular Function: transferase activity (GO:0016740);;	K00799|9.5e-80|jre:109018065|K00799 glutathione S-transferase [EC:2.5.1.18] | (RefSeq) glutathione S-transferase L3-like	[O]	Posttranslational modification, protein turnover, chaperones	Glutathione S-transferase, C-terminal domain;; Glutathione S-transferase, N-terminal domain;; Glutathione S-transferase, C-terminal domain;; Glutathione S-transferase, N-terminal domain;; Glutathione S-transferase, C-terminal domain	Glutathione S-transferase L3 OS=Arabidopsis thaliana OX=3702 GN=GSTL3 PE=2 SV=1	Glutathione S-transferase OS=Betula pendula OX=3505 PE=2 SV=1	O	Posttranslational modification, protein turnover, chaperones	glutathione S-transferase [Betula pendula]
NB_transcript_9178	LOC116117334	2.76338e-07	-1.81855	down	0.137601	-0.759657	normal	0.438194	0.463596	normal	0.230627	-0.419949	normal	0.999381	-0.497632	normal	0.769838	-0.631602	normal	[O]	Posttranslational modification, protein turnover, chaperones	Molecular Function: glutathione transferase activity (GO:0004364);;	K00799|4.7e-94|cit:102621583|K00799 glutathione S-transferase [EC:2.5.1.18] | (RefSeq) glutathione S-transferase U17-like	[O]	Posttranslational modification, protein turnover, chaperones	Glutathione S-transferase, N-terminal domain;; Glutathione S-transferase, N-terminal domain;; Glutathione S-transferase, N-terminal domain;; Glutathione S-transferase, C-terminal domain;; Glutathione S-transferase, C-terminal domain	Glutathione S-transferase U17 OS=Arabidopsis thaliana OX=3702 GN=GSTU17 PE=2 SV=1	Glutathione S-transferase U OS=Mangifera indica OX=29780 PE=1 SV=1	O	Posttranslational modification, protein turnover, chaperones	glutathione S-transferase U17-like [Pistacia vera]
NB_transcript_8611	LOC116116831	0.770785	0.240819	normal	0.324092	0.535149	normal	0.812342	0.170486	normal	0.000808214	1.07284	up	0.0934487	-0.570615	normal	0.664447	0.313956	normal	[O]	Posttranslational modification, protein turnover, chaperones	Biological Process: response to acid chemical (GO:0001101);; Biological Process: response to oomycetes (GO:0002239);; Biological Process: immune system process (GO:0002376);; Molecular Function: molecular_function (GO:0003674);; Molecular Function: catalytic activity (GO:0003824);; Molecular Function: glutathione transferase activity (GO:0004364);; Molecular Function: binding (GO:0005488);; Molec…	K00799|3.9e-91|egr:104456801|K00799 glutathione S-transferase [EC:2.5.1.18] | (RefSeq) glutathione S-transferase	[O]	Posttranslational modification, protein turnover, chaperones	Glutathione S-transferase, N-terminal domain;; Glutathione S-transferase, N-terminal domain;; Glutathione S-transferase, C-terminal domain;; Glutathione S-transferase, N-terminal domain;; Glutathione S-transferase, C-terminal domain;; Glutathione S-transferase, C-terminal domain	Glutathione S-transferase OS=Hyoscyamus muticus OX=35626 PE=1 SV=1	Glutathione transferase (Fragment) OS=Davidia involucrata OX=16924 GN=Din_001794 PE=3 SV=1	O	Posttranslational modification, protein turnover, chaperones	glutathione S-transferase-like [Pistacia vera]
NB_transcript_49700	--	0.929487	0.116174	normal	0.140758	0.865091	normal	0.24768	0.973072	normal	0.00136539	1.97691	up	0.999381	-0.290154	normal	0.0622445	0.820772	normal	--	--	Molecular Function: transferase activity (GO:0016740);;	K00799|4.3e-45|mesc:110622002|K00799 glutathione S-transferase [EC:2.5.1.18] | (RefSeq) glutathione S-transferase L3-like isoform X1	[O]	Posttranslational modification, protein turnover, chaperones	Glutathione S-transferase, C-terminal domain;; Glutathione S-transferase, C-terminal domain;; Glutathione S-transferase, C-terminal domain	Glutathione S-transferase L3 OS=Arabidopsis thaliana OX=3702 GN=GSTL3 PE=2 SV=1	Glutathione S-transferase OS=Betula pendula OX=3505 PE=2 SV=1	O	Posttranslational modification, protein turnover, chaperones	glutathione S-transferase [Betula pendula]
NB_transcript_10223	LOC116116831	0.662034	0.531423	normal	0.355041	0.785087	normal	0.877001	0.282685	normal	0.0654234	1.29816	normal	0.00983211	-1.42788	down	0.997512	-0.0310534	normal	[O]	Posttranslational modification, protein turnover, chaperones	Biological Process: response to acid chemical (GO:0001101);; Biological Process: response to oomycetes (GO:0002239);; Biological Process: immune system process (GO:0002376);; Molecular Function: molecular_function (GO:0003674);; Molecular Function: catalytic activity (GO:0003824);; Molecular Function: glutathione transferase activity (GO:0004364);; Molecular Function: binding (GO:0005488);; Molec…	K00799|4.5e-83|egr:104456801|K00799 glutathione S-transferase [EC:2.5.1.18] | (RefSeq) glutathione S-transferase	[O]	Posttranslational modification, protein turnover, chaperones	Glutathione S-transferase, N-terminal domain;; Glutathione S-transferase, C-terminal domain;; Glutathione S-transferase, N-terminal domain;; Glutathione S-transferase, C-terminal domain;; Glutathione S-transferase, N-terminal domain;; Glutathione S-transferase, C-terminal domain	Glutathione S-transferase OS=Hyoscyamus muticus OX=35626 PE=1 SV=1	Glutathione transferase OS=Eucalyptus grandis OX=71139 GN=EUGRSUZ_H01169 PE=3 SV=1	O	Posttranslational modification, protein turnover, chaperones	glutathione S-transferase-like [Pistacia vera]
NB_transcript_50038	--	--	--	--	--	--	--	2.45918e-05	1.36533	up	0.000582806	1.15203	up	0.999381	-0.242535	normal	0.917303	0.425515	normal	--	--	Molecular Function: transferase activity (GO:0016740);;	K00799|1.6e-34|gmx:547583|K00799 glutathione S-transferase [EC:2.5.1.18] | (RefSeq) probable glutathione S-transferase	[O]	Posttranslational modification, protein turnover, chaperones	Glutathione S-transferase, C-terminal domain	Probable glutathione S-transferase OS=Glycine max OX=3847 GN=HSP26-A PE=2 SV=1	Putative glutathione S-transferase OS=Glycine soja OX=3848 GN=GST14 PE=2 SV=1	O	Posttranslational modification, protein turnover, chaperones	hypothetical protein CMV_001774 [Castanea mollissima]
NB_transcript_59983	LOC116136172	0.0589109	-1.45212	normal	0.0574212	-1.30689	normal	0.325133	0.812583	normal	0.143879	0.612702	normal	0.958007	-0.595042	normal	0.00546003	-1.58362	down	--	--	Molecular Function: glutathione transferase activity (GO:0004364);;	K00799|7.8e-40|dzi:111317398|K00799 glutathione S-transferase [EC:2.5.1.18] | (RefSeq) glutathione S-transferase U17-like	[O]	Posttranslational modification, protein turnover, chaperones	Glutathione S-transferase, C-terminal domain;; Glutathione S-transferase, C-terminal domain;; Glutathione S-transferase, N-terminal domain;; Glutathione S-transferase, N-terminal domain	Glutathione S-transferase U17 OS=Arabidopsis thaliana OX=3702 GN=GSTU17 PE=2 SV=1	Glutathione S-transferase U OS=Mangifera indica OX=29780 PE=1 SV=1	O	Posttranslational modification, protein turnover, chaperones	glutathione S-transferase U17-like [Pistacia vera]
NB_transcript_10496	--	0.988081	0.0164535	normal	0.412687	0.402366	normal	6.45294e-06	2.42307	up	2.48663e-11	3.00125	up	0.744401	0.79754	normal	0.906934	-0.397632	normal	[O]	Posttranslational modification, protein turnover, chaperones	Biological Process: response to acid chemical (GO:0001101);; Molecular Function: molecular_function (GO:0003674);; Molecular Function: catalytic activity (GO:0003824);; Molecular Function: glutathione transferase activity (GO:0004364);; Molecular Function: protein binding (GO:0005515);; Cellular Component: cellular_component (GO:0005575);; Cellular Component: intracellular (GO:0005622);; Cellular…	K00799|9.2e-78|cit:102622765|K00799 glutathione S-transferase [EC:2.5.1.18] | (RefSeq) glutathione S-transferase U8-like	[O]	Posttranslational modification, protein turnover, chaperones	Glutathione S-transferase, N-terminal domain;; Glutathione S-transferase, N-terminal domain;; Glutathione S-transferase, N-terminal domain;; Glutathione S-transferase, C-terminal domain	Probable glutathione S-transferase OS=Nicotiana tabacum OX=4097 PE=2 SV=1	Uncharacterized protein OS=Citrus unshiu OX=55188 GN=CUMW_121850 PE=3 SV=1	O	Posttranslational modification, protein turnover, chaperones	hypothetical protein CUMW_121850 [Citrus unshiu]
NB_transcript_38078	--	--	--	--	0.48588	0.633244	normal	0.269648	1.0684	normal	0.00849042	2.21942	up	--	--	--	--	--	--	[O]	Posttranslational modification, protein turnover, chaperones	Biological Process: response to acid chemical (GO:0001101);; Molecular Function: molecular_function (GO:0003674);; Molecular Function: catalytic activity (GO:0003824);; Molecular Function: glutathione transferase activity (GO:0004364);; Molecular Function: protein binding (GO:0005515);; Cellular Component: cellular_component (GO:0005575);; Cellular Component: intracellular (GO:0005622);; Cellular…	K00799|1.3e-55|cic:CICLE_v10012717mg|K00799 glutathione S-transferase [EC:2.5.1.18] | (RefSeq) hypothetical protein	[O]	Posttranslational modification, protein turnover, chaperones	Glutathione S-transferase, N-terminal domain;; Glutathione S-transferase, N-terminal domain;; Glutathione S-transferase, N-terminal domain;; Glutathione S-transferase, C-terminal domain	Probable glutathione S-transferase OS=Nicotiana tabacum OX=4097 PE=2 SV=1	Glutathione S-transferase U45 OS=Populus yatungensis OX=1393210 PE=2 SV=1	O	Posttranslational modification, protein turnover, chaperones	glutathione S-transferase U45 [Populus yatungensis]
NB_transcript_38845	LOC18047132	0.71491	-0.233934	normal	0.936274	-0.0957729	normal	0.00331431	1.45903	up	6.72479e-19	2.37281	up	0.999381	-0.104183	normal	0.904663	-0.262563	normal	[O]	Posttranslational modification, protein turnover, chaperones	Biological Process: response to acid chemical (GO:0001101);; Molecular Function: molecular_function (GO:0003674);; Molecular Function: catalytic activity (GO:0003824);; Molecular Function: glutathione transferase activity (GO:0004364);; Molecular Function: binding (GO:0005488);; Molecular Function: protein binding (GO:0005515);; Cellular Component: cellular_component (GO:0005575);; Cellular Compo…	K00799|3.1e-99|cic:CICLE_v10022164mg|K00799 glutathione S-transferase [EC:2.5.1.18] | (RefSeq) hypothetical protein	[O]	Posttranslational modification, protein turnover, chaperones	Glutathione S-transferase, N-terminal domain;; Glutathione S-transferase, N-terminal domain;; Glutathione S-transferase, C-terminal domain;; Glutathione S-transferase, N-terminal domain;; Glutathione S-transferase, C-terminal domain	Probable glutathione S-transferase parC OS=Nicotiana tabacum OX=4097 GN=PARC PE=2 SV=1	Uncharacterized protein OS=Citrus clementina OX=85681 GN=CICLE_v10022164mg PE=4 SV=1	O	Posttranslational modification, protein turnover, chaperones	probable glutathione S-transferase [Citrus clementina]
NB_transcript_10521	--	0.814995	-0.151154	normal	0.502085	0.348051	normal	0.000423127	2.15755	up	9.04036e-07	2.74835	up	0.87004	0.719361	normal	0.988714	-0.188778	normal	[O]	Posttranslational modification, protein turnover, chaperones	Biological Process: response to acid chemical (GO:0001101);; Molecular Function: molecular_function (GO:0003674);; Molecular Function: catalytic activity (GO:0003824);; Molecular Function: glutathione transferase activity (GO:0004364);; Molecular Function: protein binding (GO:0005515);; Cellular Component: cellular_component (GO:0005575);; Cellular Component: intracellular (GO:0005622);; Cellular…	K00799|1.4e-81|cic:CICLE_v10012710mg|K00799 glutathione S-transferase [EC:2.5.1.18] | (RefSeq) hypothetical protein	[O]	Posttranslational modification, protein turnover, chaperones	Glutathione S-transferase, N-terminal domain;; Glutathione S-transferase, N-terminal domain;; Glutathione S-transferase, N-terminal domain;; Glutathione S-transferase, C-terminal domain	Probable glutathione S-transferase OS=Glycine max OX=3847 GN=HSP26-A PE=2 SV=1	Uncharacterized protein OS=Salix brachista OX=2182728 GN=DKX38_012398 PE=3 SV=1	O	Posttranslational modification, protein turnover, chaperones	hypothetical protein DKX38_012398 [Salix brachista]
NB_transcript_7807	LOC116115024	0.810444	-0.156976	normal	0.45998	-0.32072	normal	0.0405266	1.42653	normal	0.000136331	2.39224	up	0.622823	0.504509	normal	0.998344	0.0105364	normal	[O]	Posttranslational modification, protein turnover, chaperones	Biological Process: response to acid chemical (GO:0001101);; Molecular Function: molecular_function (GO:0003674);; Molecular Function: catalytic activity (GO:0003824);; Molecular Function: glutathione transferase activity (GO:0004364);; Molecular Function: binding (GO:0005488);; Molecular Function: protein binding (GO:0005515);; Cellular Component: cellular_component (GO:0005575);; Cellular Compo…	K00799|9.4e-109|cic:CICLE_v10022164mg|K00799 glutathione S-transferase [EC:2.5.1.18] | (RefSeq) hypothetical protein	[O]	Posttranslational modification, protein turnover, chaperones	Glutathione S-transferase, N-terminal domain;; Glutathione S-transferase, C-terminal domain;; Glutathione S-transferase, N-terminal domain;; Glutathione S-transferase, N-terminal domain;; Glutathione S-transferase, C-terminal domain	Probable glutathione S-transferase parC OS=Nicotiana tabacum OX=4097 GN=PARC PE=2 SV=1	Uncharacterized protein OS=Citrus clementina OX=85681 GN=CICLE_v10022164mg PE=4 SV=1	O	Posttranslational modification, protein turnover, chaperones	probable glutathione S-transferase [Pistacia vera]
NB_transcript_66052	LOC116135779	--	--	--	--	--	--	0.664717	0.615041	normal	0.00479724	1.7854	up	--	--	--	--	--	--	[O]	Posttranslational modification, protein turnover, chaperones	Molecular Function: transferase activity (GO:0016740);;	K00799|2.2e-65|cit:102622765|K00799 glutathione S-transferase [EC:2.5.1.18] | (RefSeq) glutathione S-transferase U8-like	[O]	Posttranslational modification, protein turnover, chaperones	Glutathione S-transferase, N-terminal domain;; Glutathione S-transferase, N-terminal domain;; Glutathione S-transferase, N-terminal domain;; Glutathione S-transferase, C-terminal domain	Probable glutathione S-transferase OS=Nicotiana tabacum OX=4097 PE=2 SV=1	Tau class glutathione transferase GSTU45 OS=Populus trichocarpa OX=3694 PE=2 SV=1	O	Posttranslational modification, protein turnover, chaperones	probable glutathione S-transferase [Pistacia vera]
NB_transcript_13785	--	0.763175	-0.433637	normal	0.652206	-0.456955	normal	0.0459011	1.5887	normal	4.87762e-06	3.23594	up	0.917087	0.674522	normal	0.995548	-0.084316	normal	--	--	Biological Process: response to acid chemical (GO:0001101);; Molecular Function: molecular_function (GO:0003674);; Molecular Function: catalytic activity (GO:0003824);; Molecular Function: glutathione transferase activity (GO:0004364);; Molecular Function: binding (GO:0005488);; Molecular Function: protein binding (GO:0005515);; Cellular Component: cellular_component (GO:0005575);; Cellular Compo…	K00799|3.4e-45|cic:CICLE_v10022154mg|K00799 glutathione S-transferase [EC:2.5.1.18] | (RefSeq) hypothetical protein	[O]	Posttranslational modification, protein turnover, chaperones	Glutathione S-transferase, C-terminal domain;; Glutathione S-transferase, C-terminal domain	Probable glutathione S-transferase OS=Nicotiana tabacum OX=4097 PE=2 SV=1	Uncharacterized protein OS=Citrus clementina OX=85681 GN=CICLE_v10022154mg PE=4 SV=1	O	Posttranslational modification, protein turnover, chaperones	hypothetical protein CUMW_167740 [Citrus unshiu]
NB_transcript_72989	--	8.86312e-07	2.29574	up	3.47652e-10	2.15472	up	0.374526	0.940928	normal	0.00526246	1.97411	up	0.921268	0.605591	normal	0.953868	0.338002	normal	[O]	Posttranslational modification, protein turnover, chaperones	Biological Process: response to acid chemical (GO:0001101);; Molecular Function: molecular_function (GO:0003674);; Molecular Function: catalytic activity (GO:0003824);; Molecular Function: glutathione transferase activity (GO:0004364);; Molecular Function: protein binding (GO:0005515);; Cellular Component: cellular_component (GO:0005575);; Cellular Component: intracellular (GO:0005622);; Cellular…	K00799|9.5e-81|cit:102622765|K00799 glutathione S-transferase [EC:2.5.1.18] | (RefSeq) glutathione S-transferase U8-like	[O]	Posttranslational modification, protein turnover, chaperones	Glutathione S-transferase, N-terminal domain;; Glutathione S-transferase, N-terminal domain;; Glutathione S-transferase, N-terminal domain;; Glutathione S-transferase, C-terminal domain	Probable glutathione S-transferase OS=Nicotiana tabacum OX=4097 PE=2 SV=1	Uncharacterized protein OS=Salix brachista OX=2182728 GN=DKX38_012398 PE=3 SV=1	O	Posttranslational modification, protein turnover, chaperones	hypothetical protein DKX38_012398 [Salix brachista]
NB_transcript_62783	LOC116113931	0.776803	-0.392662	normal	0.875387	0.197008	normal	6.45098e-06	-1.92364	down	0.00727088	-1.45483	down	0.999381	-0.43312	normal	0.663868	-0.771886	normal	[O]	Posttranslational modification, protein turnover, chaperones	Molecular Function: molecular_function (GO:0003674);; Molecular Function: catalytic activity (GO:0003824);; Molecular Function: glutathione transferase activity (GO:0004364);; Molecular Function: protein binding (GO:0005515);; Cellular Component: cellular_component (GO:0005575);; Cellular Component: intracellular (GO:0005622);; Cellular Component: obsolete cell (GO:0005623);; Cellular Component: …	K00799|2.2e-106|cic:CICLE_v10021831mg|K00799 glutathione S-transferase [EC:2.5.1.18] | (RefSeq) hypothetical protein	[O]	Posttranslational modification, protein turnover, chaperones	Glutathione S-transferase, N-terminal domain;; Glutathione S-transferase, N-terminal domain;; Glutathione S-transferase, N-terminal domain	Glutathione S-transferase T1 OS=Arabidopsis thaliana OX=3702 GN=GSTT1 PE=2 SV=1	Uncharacterized protein OS=Citrus clementina OX=85681 GN=CICLE_v10021831mg PE=3 SV=1	O	Posttranslational modification, protein turnover, chaperones	glutathione S-transferase T1-like [Pistacia vera]
NB_transcript_42200	LOC116127701	0.984791	0.0264905	normal	0.00885639	0.930843	normal	0.00613661	1.22416	up	2.04184e-06	2.25171	up	0.999381	-0.202514	normal	0.430929	0.453427	normal	[O]	Posttranslational modification, protein turnover, chaperones	Molecular Function: molecular_function (GO:0003674);; Molecular Function: catalytic activity (GO:0003824);; Molecular Function: glutathione transferase activity (GO:0004364);; Molecular Function: protein binding (GO:0005515);; Cellular Component: cellular_component (GO:0005575);; Cellular Component: intracellular (GO:0005622);; Cellular Component: obsolete cell (GO:0005623);; Cellular Component: …	K00799|4.0e-108|cit:102611781|K00799 glutathione S-transferase [EC:2.5.1.18] | (RefSeq) glutathione S-transferase L3-like	[O]	Posttranslational modification, protein turnover, chaperones	Glutathione S-transferase, N-terminal domain;; Glutathione S-transferase, N-terminal domain;; Glutathione S-transferase, C-terminal domain;; Glutathione S-transferase, C-terminal domain;; Glutathione S-transferase, N-terminal domain	Glutathione S-transferase L3 OS=Arabidopsis thaliana OX=3702 GN=GSTL3 PE=2 SV=1	Uncharacterized protein OS=Citrus unshiu OX=55188 GN=CUMW_204580 PE=4 SV=1	O	Posttranslational modification, protein turnover, chaperones	glutathione S-transferase L3-like isoform X1 [Pistacia vera]
NB_transcript_13897	--	0.767396	0.212112	normal	0.0104413	0.689964	normal	0.519548	0.770257	normal	0.0819492	1.13466	normal	0.999381	0.184956	normal	0.00963915	1.12014	up	[O]	Posttranslational modification, protein turnover, chaperones	Biological Process: response to acid chemical (GO:0001101);; Molecular Function: molecular_function (GO:0003674);; Molecular Function: catalytic activity (GO:0003824);; Molecular Function: glutathione transferase activity (GO:0004364);; Molecular Function: peroxidase activity (GO:0004601);; Molecular Function: glutathione peroxidase activity (GO:0004602);; Molecular Function: binding (GO:0005488)…	K00799|2.6e-58|cic:CICLE_v10032743mg|K00799 glutathione S-transferase [EC:2.5.1.18] | (RefSeq) hypothetical protein	[O]	Posttranslational modification, protein turnover, chaperones	Glutathione S-transferase, C-terminal domain;; Glutathione S-transferase, C-terminal domain;; Glutathione S-transferase, C-terminal domain	Glutathione S-transferase F9 OS=Arabidopsis thaliana OX=3702 GN=GSTF9 PE=1 SV=1	Glutathione transferase OS=Citrus clementina OX=85681 GN=CICLE_v10032743mg PE=3 SV=1	O	Posttranslational modification, protein turnover, chaperones	hypothetical protein HYC85_021826 [Camellia sinensis]

## Sheet: Supplementary Table S6
Supplementary Table S6. DEGs involved in " starch and sucrose metabolism" pathway of leaves in N. tangutorum
#ID	L0hvsL6h_DESeq2_FDR	L0hvsL6h_DESeq2_log2FC	L0hvsL6h_DESeq2_(FDR_0.01_FC_2)_regulated	L0hvsL24h_DESeq2_FDR	L0hvsL24h_DESeq2_log2FC	L0hvsL24h_DESeq2_(FDR_0.01_FC_2)_regulated	COG_class	COG_class_annotation	GO_annotation	KEGG_annotation	KOG_class	KOG_class_annotation	Pfam_annotation	Swissprot_annotation	TrEMBL_annotation	eggNOG_class	eggNOG_class_annotation	nr_annotation
NB_transcript_4128	1.63437e-05	1.69605	up	0.107492	0.878429	normal	--	--	Biological Process: signal transduction (GO:0007165);; Molecular Function: ADP binding (GO:0043531);;	K00695|1.9e-27|mtr:MTR_6g478030|K00695 sucrose synthase [EC:2.4.1.13] | (RefSeq) sucrose synthase	--	--	TIR domain;; TIR domain	TMV resistance protein N OS=Nicotiana glutinosa OX=35889 GN=N PE=1 SV=1	ADP-ribosyl cyclase/cyclic ADP-ribose hydrolase OS=Trema orientale OX=63057 GN=TorTNL15 PE=4 SV=1	S	Function unknown	TIR-NBS-LRR-like protein [Trema orientale]
NB_transcript_47441	0.00346117	2.01431	up	--	--	--	[R]	General function prediction only	Molecular Function: protein binding (GO:0005515);; Biological Process: signal transduction (GO:0007165);; Molecular Function: ADP binding (GO:0043531);;	K00695|1.8e-47|mtr:MTR_6g478030|K00695 sucrose synthase [EC:2.4.1.13] | (RefSeq) sucrose synthase	--	--	TIR domain;; NB-ARC domain;; TIR domain	Disease resistance protein RPV1 OS=Vitis rotundifolia OX=103349 GN=RPV1 PE=1 SV=1	ADP-ribosyl cyclase/cyclic ADP-ribose hydrolase OS=Citrus clementina OX=85681 GN=CICLE_v10014074mg PE=4 SV=1	S	Function unknown	disease resistance-like protein DSC1 [Pistacia vera]
NB_transcript_871	0.00283189	1.36592	up	0.121439	0.8111	normal	[R]	General function prediction only	Molecular Function: protein binding (GO:0005515);; Biological Process: signal transduction (GO:0007165);; Molecular Function: ADP binding (GO:0043531);;	K00695|1.1e-118|mtr:MTR_6g478030|K00695 sucrose synthase [EC:2.4.1.13] | (RefSeq) sucrose synthase	--	--	TIR domain;; NB-ARC domain;; Leucine rich repeat;; TIR domain;; Leucine Rich repeats (2 copies);; Leucine Rich Repeat	Disease resistance protein RPV1 OS=Vitis rotundifolia OX=103349 GN=RPV1 PE=1 SV=1	ADP-ribosyl cyclase/cyclic ADP-ribose hydrolase OS=Cephalotus follicularis OX=3775 GN=CFOL_v3_07863 PE=4 SV=1	S	Function unknown	TMV resistance protein N [Citrus clementina]
NB_transcript_188	0.00924487	-1.70482	down	0.117323	-1.17267	normal	[R]	General function prediction only	Molecular Function: protein binding (GO:0005515);; Biological Process: signal transduction (GO:0007165);; Molecular Function: ADP binding (GO:0043531);;	K00695|1.2e-91|mtr:MTR_6g478030|K00695 sucrose synthase [EC:2.4.1.13] | (RefSeq) sucrose synthase	--	--	TIR domain;; NB-ARC domain;; Leucine Rich repeats (2 copies);; TIR domain;; Leucine rich repeat;; Leucine Rich repeats (2 copies);; Leucine rich repeat	Disease resistance protein RPV1 OS=Vitis rotundifolia OX=103349 GN=RPV1 PE=1 SV=1	ADP-ribosyl cyclase/cyclic ADP-ribose hydrolase OS=Citrus clementina OX=85681 GN=CICLE_v10014074mg PE=4 SV=1	S	Function unknown	disease resistance-like protein DSC1 [Citrus sinensis]
NB_transcript_24980	0.000252942	-2.3434	down	0.105077	-0.985559	normal	[K]	Transcription	Biological Process: signal transduction (GO:0007165);; Molecular Function: ADP binding (GO:0043531);;	K00695|1.8e-102|mtr:MTR_6g478030|K00695 sucrose synthase [EC:2.4.1.13] | (RefSeq) sucrose synthase	--	--	Leucine Rich repeats (2 copies);; Leucine rich repeat;; Leucine Rich Repeat;; TIR domain;; NB-ARC domain;; TIR domain;; NACHT domain	TMV resistance protein N OS=Nicotiana glutinosa OX=35889 GN=N PE=1 SV=1	ADP-ribosyl cyclase/cyclic ADP-ribose hydrolase OS=Pyrus ussuriensis x Pyrus communis OX=2448454 GN=D8674_009198 PE=4 SV=1	S	Function unknown	TMV resistance protein N [Citrus clementina]
NB_transcript_72881	0.00198383	-1.72494	down	0.0537481	-1.38077	normal	[R]	General function prediction only	Molecular Function: protein binding (GO:0005515);; Biological Process: signal transduction (GO:0007165);; Molecular Function: ADP binding (GO:0043531);;	K00695|8.3e-105|mtr:MTR_6g478030|K00695 sucrose synthase [EC:2.4.1.13] | (RefSeq) sucrose synthase	--	--	TIR domain;; NB-ARC domain;; TIR domain;; Leucine rich repeat;; Leucine Rich repeats (2 copies);; Leucine Rich Repeat	Disease resistance protein RPV1 OS=Vitis rotundifolia OX=103349 GN=RPV1 PE=1 SV=1	ADP-ribosyl cyclase/cyclic ADP-ribose hydrolase (Fragment) OS=Citrus clementina OX=85681 GN=CICLE_v10023658mg PE=4 SV=1	S	Function unknown	disease resistance-like protein DSC1 [Pistacia vera]
NB_transcript_23027	--	--	--	0.000770285	1.94355	up	[M]	Cell wall/membrane/envelope biogenesis	Biological Process: reproduction (GO:0000003);; Biological Process: response to acid chemical (GO:0001101);; Biological Process: developmental process involved in reproduction (GO:0003006);; Molecular Function: molecular_function (GO:0003674);; Molecular Function: catalytic activity (GO:0003824);; Biological Process: carbohydrate metabolic process (GO:0005975);; Biological Process: polysaccharide…	K00695|4.5e-152|cic:CICLE_v10018889mg|K00695 sucrose synthase [EC:2.4.1.13] | (RefSeq) hypothetical protein	[M]	Cell wall/membrane/envelope biogenesis	Glycosyl transferases group 1;; Glycosyl transferases group 1;; Sucrose synthase;; Sucrose synthase;; Sucrose synthase;; Sucrose synthase;; Sucrose synthase	Sucrose synthase 3 OS=Arabidopsis thaliana OX=3702 GN=SUS3 PE=1 SV=1	Sucrose-phosphate synthase, glycosyltransferase domain containing protein OS=Parasponia andersonii OX=3476 GN=PanWU01x14_113430 PE=4 SV=1	M	Cell wall/membrane/envelope biogenesis	Sucrose-phosphate synthase, glycosyltransferase domain containing protein [Parasponia andersonii]
NB_transcript_23868	0.508263	0.748126	normal	3.54617e-05	2.47836	up	[M]	Cell wall/membrane/envelope biogenesis	Biological Process: sucrose metabolic process (GO:0005985);; Molecular Function: sucrose synthase activity (GO:0016157);;	K00695|3.7e-183|cic:CICLE_v10018889mg|K00695 sucrose synthase [EC:2.4.1.13] | (RefSeq) hypothetical protein	[M]	Cell wall/membrane/envelope biogenesis	Sucrose synthase;; Glycosyl transferases group 1;; Glycosyl transferases group 1;; Sucrose synthase	Sucrose synthase 2 OS=Pisum sativum OX=3888 GN=SUS2 PE=2 SV=1	Sucrose synthase OS=Citrus clementina OX=85681 GN=CICLE_v10018889mg PE=3 SV=1	M	Cell wall/membrane/envelope biogenesis	hypothetical protein CICLE_v10018889mg [Citrus clementina]
NB_transcript_29048	0.185679	0.821184	normal	4.99043e-10	2.09841	up	[M]	Cell wall/membrane/envelope biogenesis	Biological Process: sucrose metabolic process (GO:0005985);; Molecular Function: sucrose synthase activity (GO:0016157);;	K00695|6.8e-121|hbr:110659273|K00695 sucrose synthase [EC:2.4.1.13] | (RefSeq) sucrose synthase 2	[M]	Cell wall/membrane/envelope biogenesis	Glycosyl transferases group 1;; Glycosyl transferases group 1	Sucrose synthase 2 OS=Pisum sativum OX=3888 GN=SUS2 PE=2 SV=1	Sucrose synthase OS=Hevea brasiliensis OX=3981 PE=2 SV=1	M	Cell wall/membrane/envelope biogenesis	sucrose synthase 2 [Pistacia vera]
NB_transcript_37244	0.176417	0.834155	normal	2.82555e-05	1.2494	up	--	--	Molecular Function: protein binding (GO:0005515);; Biological Process: signal transduction (GO:0007165);; Molecular Function: ADP binding (GO:0043531);;	K00695|6.0e-61|mtr:MTR_6g478030|K00695 sucrose synthase [EC:2.4.1.13] | (RefSeq) sucrose synthase	--	--	NB-ARC domain	Disease resistance protein RPV1 OS=Vitis rotundifolia OX=103349 GN=RPV1 PE=1 SV=1	ADP-ribosyl cyclase/cyclic ADP-ribose hydrolase OS=Citrus clementina OX=85681 GN=CICLE_v10014074mg PE=4 SV=1	S	Function unknown	disease resistance-like protein DSC1 [Citrus sinensis]
NB_transcript_1010	0.778823	-0.4024	normal	3.54617e-05	-2.01064	down	[K]	Transcription	Molecular Function: ADP binding (GO:0043531);;	K00695|3.5e-98|mtr:MTR_6g478030|K00695 sucrose synthase [EC:2.4.1.13] | (RefSeq) sucrose synthase	--	--	NB-ARC domain;; Leucine Rich repeats (2 copies);; Leucine rich repeat;; Leucine Rich Repeat	Disease resistance protein RPV1 OS=Vitis rotundifolia OX=103349 GN=RPV1 PE=1 SV=1	NB-ARC domain-containing protein OS=Citrus clementina OX=85681 GN=CICLE_v10000206mg PE=4 SV=1	S	Function unknown	TMV resistance protein N [Citrus clementina]
NB_transcript_32680	0.0257494	-1.71062	normal	1.71911e-30	-3.59367	down	[R]	General function prediction only	Molecular Function: protein binding (GO:0005515);; Biological Process: signal transduction (GO:0007165);; Molecular Function: ADP binding (GO:0043531);;	K00695|2.4e-69|mtr:MTR_6g478030|K00695 sucrose synthase [EC:2.4.1.13] | (RefSeq) sucrose synthase	--	--	NB-ARC domain;; Leucine rich repeat;; Leucine Rich repeats (2 copies);; Leucine Rich Repeat;; TIR domain	Disease resistance protein Roq1 OS=Nicotiana benthamiana OX=4100 GN=ROQ1 PE=1 SV=1	ADP-ribosyl cyclase/cyclic ADP-ribose hydrolase OS=Pyrus ussuriensis x Pyrus communis OX=2448454 GN=D8674_009198 PE=4 SV=1	S	Function unknown	TMV resistance protein N-like [Pyrus ussuriensis x Pyrus communis]
NB_transcript_45437	0.639803	-0.555742	normal	0.00875797	-1.71923	down	[K]	Transcription	Molecular Function: protein binding (GO:0005515);; Biological Process: signal transduction (GO:0007165);; Molecular Function: ADP binding (GO:0043531);;	K00695|5.8e-99|mtr:MTR_6g478030|K00695 sucrose synthase [EC:2.4.1.13] | (RefSeq) sucrose synthase	--	--	NB-ARC domain;; Leucine Rich repeats (2 copies);; Leucine rich repeat	Disease resistance protein RPV1 OS=Vitis rotundifolia OX=103349 GN=RPV1 PE=1 SV=1	ADP-ribosyl cyclase/cyclic ADP-ribose hydrolase OS=Citrus clementina OX=85681 GN=CICLE_v10014074mg PE=4 SV=1	S	Function unknown	disease resistance-like protein DSC1 [Citrus sinensis]
NB_transcript_458	0.19549	-1.1106	normal	0.00361164	-1.50576	down	[R]	General function prediction only	Molecular Function: protein binding (GO:0005515);; Biological Process: signal transduction (GO:0007165);; Molecular Function: ADP binding (GO:0043531);;	K00695|2.5e-135|mtr:MTR_6g478030|K00695 sucrose synthase [EC:2.4.1.13] | (RefSeq) sucrose synthase	--	--	TIR domain;; NB-ARC domain;; TIR domain;; Leucine rich repeat;; Leucine Rich repeats (2 copies);; Leucine Rich Repeat	Disease resistance protein RPV1 OS=Vitis rotundifolia OX=103349 GN=RPV1 PE=1 SV=1	ADP-ribosyl cyclase/cyclic ADP-ribose hydrolase OS=Cephalotus follicularis OX=3775 GN=CFOL_v3_07863 PE=4 SV=1	S	Function unknown	TMV resistance protein N-like isoform X2 [Pistacia vera]
NB_transcript_52666	0.682598	-0.466075	normal	0.00498707	-1.49711	down	--	--	Molecular Function: ADP binding (GO:0043531);;	K00695|2.1e-78|mtr:MTR_6g478030|K00695 sucrose synthase [EC:2.4.1.13] | (RefSeq) sucrose synthase	--	--	Leucine Rich repeats (2 copies);; Leucine rich repeat;; NB-ARC domain;; Leucine Rich Repeat	Disease resistance-like protein DSC1 OS=Arabidopsis thaliana OX=3702 GN=DSC1 PE=1 SV=1	NB-ARC domain-containing protein OS=Citrus clementina OX=85681 GN=CICLE_v10000206mg PE=4 SV=1	S	Function unknown	hypothetical protein CICLE_v10000206mg [Citrus clementina]
NB_transcript_962	0.826891	0.325345	normal	0.00168839	-1.70548	down	[K]	Transcription	Biological Process: signal transduction (GO:0007165);; Molecular Function: ADP binding (GO:0043531);;	K00695|1.4e-70|mtr:MTR_6g478030|K00695 sucrose synthase [EC:2.4.1.13] | (RefSeq) sucrose synthase	--	--	NB-ARC domain;; Leucine Rich repeats (2 copies);; Leucine rich repeat;; Leucine Rich Repeat	Disease resistance protein RPV1 OS=Vitis rotundifolia OX=103349 GN=RPV1 PE=1 SV=1	ADP-ribosyl cyclase/cyclic ADP-ribose hydrolase OS=Pyrus ussuriensis x Pyrus communis OX=2448454 GN=D8674_009198 PE=4 SV=1	S	Function unknown	TMV resistance protein N [Citrus clementina]
NB_transcript_67408	0.000335048	1.50424	up	0.0631349	0.746669	normal	[HR]	--	Biological Process: sucrose metabolic process (GO:0005985);; Molecular Function: sucrose synthase activity (GO:0016157);; Molecular Function: sucrose-phosphate synthase activity (GO:0046524);;	K00696|2.3e-87|hbr:110646478|K00696 sucrose-phosphate synthase [EC:2.4.1.14] | (RefSeq) probable sucrose-phosphate synthase 4	[M]	Cell wall/membrane/envelope biogenesis	--	Probable sucrose-phosphate synthase 4 OS=Arabidopsis thaliana OX=3702 GN=SPS4 PE=1 SV=1	Sucrose-phosphate synthase OS=Manihot esculenta OX=3983 GN=SPS4 PE=2 SV=1	M	Cell wall/membrane/envelope biogenesis	probable sucrose-phosphate synthase 4 [Hevea brasiliensis]
NB_transcript_69857	0.00643802	1.57258	up	0.0886542	1.02763	normal	[G]	Carbohydrate transport and metabolism	Molecular Function: catalytic activity (GO:0003824);; Biological Process: trehalose biosynthetic process (GO:0005992);;	K16055|0.0e+00|mesc:110602852|K16055 trehalose 6-phosphate synthase/phosphatase [EC:2.4.1.15 3.1.3.12] | (RefSeq) probable alpha,alpha-trehalose-phosphate synthase [UDP-forming] 7	[G]	Carbohydrate transport and metabolism	Glycosyltransferase family 20;; Trehalose-phosphatase;; Trehalose-phosphatase	Probable alpha,alpha-trehalose-phosphate synthase [UDP-forming] 7 OS=Arabidopsis thaliana OX=3702 GN=TPS7 PE=1 SV=1	Trehalose-6-phosphate synthase 7 OS=Manihot esculenta OX=3983 GN=MANES_16G042700 PE=2 SV=1	G	Carbohydrate transport and metabolism	probable alpha,alpha-trehalose-phosphate synthase [UDP-forming] 7 [Manihot esculenta]
NB_transcript_30199	0.00982356	-1.82199	down	0.512394	-0.531204	normal	[G]	Carbohydrate transport and metabolism	Molecular Function: catalytic activity (GO:0003824);; Biological Process: trehalose biosynthetic process (GO:0005992);;	K16055|1.4e-101|cit:102615793|K16055 trehalose 6-phosphate synthase/phosphatase [EC:2.4.1.15 3.1.3.12] | (RefSeq) probable alpha,alpha-trehalose-phosphate synthase [UDP-forming] 11	[G]	Carbohydrate transport and metabolism	Trehalose-phosphatase;; haloacid dehalogenase-like hydrolase	Probable alpha,alpha-trehalose-phosphate synthase [UDP-forming] 11 OS=Arabidopsis thaliana OX=3702 GN=TPS11 PE=2 SV=1	Trehalose-6-phosphate synthase OS=Moringa oleifera OX=3735 PE=2 SV=1	G	Carbohydrate transport and metabolism	probable alpha,alpha-trehalose-phosphate synthase [UDP-forming] 11 [Pistacia vera]
NB_transcript_30911	0.00115086	-2.04084	down	0.514255	-0.633791	normal	[G]	Carbohydrate transport and metabolism	Molecular Function: catalytic activity (GO:0003824);; Biological Process: trehalose biosynthetic process (GO:0005992);;	K16055|1.0e-242|cic:CICLE_v10007428mg|K16055 trehalose 6-phosphate synthase/phosphatase [EC:2.4.1.15 3.1.3.12] | (RefSeq) hypothetical protein	[G]	Carbohydrate transport and metabolism	Glycosyltransferase family 20;; Trehalose-phosphatase;; haloacid dehalogenase-like hydrolase	Probable alpha,alpha-trehalose-phosphate synthase [UDP-forming] 11 OS=Arabidopsis thaliana OX=3702 GN=TPS11 PE=2 SV=1	Glyco_transf_20 domain-containing protein OS=Acer yangbiense OX=1000413 GN=EZV62_012285 PE=3 SV=1	G	Carbohydrate transport and metabolism	hypothetical protein EZV62_012285 [Acer yangbiense]
NB_transcript_37585	0.0205351	-1.29145	normal	2.13546e-06	-1.78968	down	[G]	Carbohydrate transport and metabolism	Molecular Function: trehalose-phosphatase activity (GO:0004805);; Biological Process: trehalose biosynthetic process (GO:0005992);;	K01087|3.6e-38|pavi:110764757|K01087 trehalose 6-phosphate phosphatase [EC:3.1.3.12] | (RefSeq) trehalose-phosphate phosphatase A isoform X1	[G]	Carbohydrate transport and metabolism	--	Trehalose-phosphate phosphatase A OS=Arabidopsis thaliana OX=3702 GN=TPPA PE=1 SV=1	Trehalose 6-phosphate phosphatase OS=Trema orientale OX=63057 GN=TorRG33x02_148260 PE=3 SV=1	G	Carbohydrate transport and metabolism	Trehalose-phosphatase [Trema orientale]
NB_transcript_75798	0.0595043	-1.11481	normal	0.00116535	-1.36951	down	--	--	Molecular Function: molecular_function (GO:0003674);; Molecular Function: catalytic activity (GO:0003824);; Molecular Function: trehalose-phosphatase activity (GO:0004805);; Biological Process: carbohydrate metabolic process (GO:0005975);; Biological Process: disaccharide metabolic process (GO:0005984);; Biological Process: trehalose metabolic process (GO:0005991);; Biological Process: trehalose …	K01087|2.4e-28|rcu:8266066|K01087 trehalose 6-phosphate phosphatase [EC:3.1.3.12] | (RefSeq) trehalose-phosphate phosphatase A	[G]	Carbohydrate transport and metabolism	Trehalose-phosphatase	Trehalose-phosphate phosphatase A OS=Arabidopsis thaliana OX=3702 GN=TPPA PE=1 SV=1	Trehalose 6-phosphate phosphatase OS=Gossypium darwinii OX=34276 GN=ES288_A03G078200v1 PE=3 SV=1	G	Carbohydrate transport and metabolism	hypothetical protein ES288_A03G078200v1 [Gossypium darwinii]
NB_transcript_23809	1.04868e-05	1.23052	up	0.0976842	0.697718	normal	--	--	Molecular Function: hydrolase activity, hydrolyzing O-glycosyl compounds (GO:0004553);; Biological Process: carbohydrate metabolic process (GO:0005975);; Cellular Component: anchored component of plasma membrane (GO:0046658);;	K19891|6.4e-34|gmx:100789267|K19891 glucan endo-1,3-beta-glucosidase 1/2/3 [EC:3.2.1.39] | (RefSeq) glucan endo-1,3-beta-glucosidase 3 isoform X1	--	--	Glycosyl hydrolases family 17;; Glycosyl hydrolases family 17	Glucan endo-1,3-beta-glucosidase 7 OS=Arabidopsis thaliana OX=3702 GN=At4g34480 PE=1 SV=2	(1->3)-beta-glucan endohydrolase OS=Populus trichocarpa OX=3694 GN=POPTR_002G261800 PE=3 SV=1	G	Carbohydrate transport and metabolism	glucan endo-1,3-beta-D-glucosidase [Populus trichocarpa]
NB_transcript_4016	5.2323e-05	-2.00622	down	0.100807	-1.21411	normal	--	--	Molecular Function: hydrolase activity, hydrolyzing O-glycosyl compounds (GO:0004553);; Biological Process: carbohydrate metabolic process (GO:0005975);;	K19891|1.7e-105|smo:SELMODRAFT_442025|K19891 glucan endo-1,3-beta-glucosidase 1/2/3 [EC:3.2.1.39] | (RefSeq) hypothetical protein	--	--	Glycosyl hydrolases family 17;; X8 domain	Glucan endo-1,3-beta-glucosidase 12 OS=Arabidopsis thaliana OX=3702 GN=At4g29360 PE=2 SV=1	Glucan endo-1,3-beta-D-glucosidase OS=Acer yangbiense OX=1000413 GN=EZV62_008759 PE=3 SV=1	G	Carbohydrate transport and metabolism	hypothetical protein EZV62_008759 [Acer yangbiense]
NB_transcript_4048	5.67156e-07	-2.187	down	1.13796e-29	-2.67588	down	--	--	Molecular Function: hydrolase activity, hydrolyzing O-glycosyl compounds (GO:0004553);; Biological Process: carbohydrate metabolic process (GO:0005975);;	K19891|5.9e-106|smo:SELMODRAFT_442025|K19891 glucan endo-1,3-beta-glucosidase 1/2/3 [EC:3.2.1.39] | (RefSeq) hypothetical protein	--	--	Glycosyl hydrolases family 17;; X8 domain	Glucan endo-1,3-beta-glucosidase 13 OS=Arabidopsis thaliana OX=3702 GN=At5g56590 PE=2 SV=1	Glucan endo-1,3-beta-D-glucosidase OS=Acer yangbiense OX=1000413 GN=EZV62_008759 PE=3 SV=1	G	Carbohydrate transport and metabolism	hypothetical protein EZV62_008759 [Acer yangbiense]
NB_transcript_51570	2.25871e-10	-1.66981	down	2.76551e-06	-1.93753	down	--	--	Molecular Function: hydrolase activity, hydrolyzing O-glycosyl compounds (GO:0004553);; Biological Process: carbohydrate metabolic process (GO:0005975);;	K19891|5.9e-64|smo:SELMODRAFT_87871|K19891 glucan endo-1,3-beta-glucosidase 1/2/3 [EC:3.2.1.39] | (RefSeq) hypothetical protein	--	--	Glycosyl hydrolases family 17	Glucan endo-1,3-beta-glucosidase OS=Triticum aestivum OX=4565 GN=GLC1 PE=2 SV=1	Glucan endo-1,3-beta-D-glucosidase OS=Corchorus capsularis OX=210143 GN=CCACVL1_20326 PE=3 SV=1	G	Carbohydrate transport and metabolism	Glycoside hydrolase, family 17 [Corchorus capsularis]
NB_transcript_67661	0.00160113	-1.38137	down	0.864612	0.140114	normal	--	--	Molecular Function: hydrolase activity, hydrolyzing O-glycosyl compounds (GO:0004553);; Biological Process: carbohydrate metabolic process (GO:0005975);; Cellular Component: anchored component of plasma membrane (GO:0046658);;	K19891|2.2e-70|atr:18423853|K19891 glucan endo-1,3-beta-glucosidase 1/2/3 [EC:3.2.1.39] | (RefSeq) glucan endo-1,3-beta-glucosidase 3	--	--	Glycosyl hydrolases family 17	Glucan endo-1,3-beta-glucosidase 11 OS=Arabidopsis thaliana OX=3702 GN=At1g32860 PE=2 SV=1	Glucan endo-1,3-beta-D-glucosidase OS=Citrus sinensis OX=2711 GN=CISIN_1g016232mg PE=3 SV=1	G	Carbohydrate transport and metabolism	glucan endo-1,3-beta-glucosidase 14 isoform X1 [Citrus clementina]
NB_transcript_71626	0.000481442	1.57333	up	0.0161107	1.12352	normal	[G]	Carbohydrate transport and metabolism	Molecular Function: 4-alpha-glucanotransferase activity (GO:0004134);; Molecular Function: starch binding (GO:2001070);;	K00705|0.0e+00|pop:7479637|K00705 4-alpha-glucanotransferase [EC:2.4.1.25] | (RefSeq) 4-alpha-glucanotransferase DPE2	--	--	4-alpha-glucanotransferase;; Starch binding domain	4-alpha-glucanotransferase DPE2 OS=Arabidopsis thaliana OX=3702 GN=DPE2 PE=1 SV=1	Amylomaltase OS=Acer yangbiense OX=1000413 GN=EZV62_005152 PE=3 SV=1	G	Carbohydrate transport and metabolism	4-alpha-glucanotransferase DPE2-like [Pistacia vera]
NB_transcript_26219	0.555463	0.371912	normal	0.00375748	1.07118	up	[G]	Carbohydrate transport and metabolism	Molecular Function: alpha-amylase activity (GO:0004556);; Molecular Function: calcium ion binding (GO:0005509);; Biological Process: carbohydrate metabolic process (GO:0005975);;	K01176|2.0e-210|hbr:110633513|K01176 alpha-amylase [EC:3.2.1.1] | (RefSeq) alpha-amylase-like	[G]	Carbohydrate transport and metabolism	Alpha-amylase C-terminal beta-sheet domain;; Alpha amylase, catalytic domain	Alpha-amylase OS=Vigna mungo OX=3915 GN=AMY1.1 PE=2 SV=1	1,4-alpha-D-glucan glucanohydrolase OS=Acer yangbiense OX=1000413 GN=EZV62_021579 PE=3 SV=1	G	Carbohydrate transport and metabolism	hypothetical protein EZV62_021579 [Acer yangbiense]
NB_transcript_23170	8.62788e-05	-0.959768	normal	7.72994e-05	-1.1215	down	[T]	Signal transduction mechanisms	Molecular Function: protein kinase activity (GO:0004672);; Molecular Function: ATP binding (GO:0005524);; Cellular Component: integral component of membrane (GO:0016021);; Molecular Function: carbohydrate binding (GO:0030246);;	K01176|5.9e-76|sbi:8065370|K01176 alpha-amylase [EC:3.2.1.1] | (RefSeq) alpha-amylase isozyme 2A	--	--	Legume lectin domain;; Protein kinase domain;; Protein tyrosine and serine/threonine kinase	L-type lectin-domain containing receptor kinase S.4 OS=Arabidopsis thaliana OX=3702 GN=LECRKS4 PE=2 SV=1	Protein kinase domain-containing protein OS=Citrus clementina OX=85681 GN=CICLE_v10030854mg PE=3 SV=1	T	Signal transduction mechanisms	L-type lectin-domain containing receptor kinase S.4 [Pistacia vera]
NB_transcript_1210	0.0332101	-0.523626	normal	1.88277e-06	-1.05583	down	[G]	Carbohydrate transport and metabolism	Molecular Function: glycogen (starch) synthase activity (GO:0004373);; Cellular Component: amyloplast (GO:0009501);; Cellular Component: chloroplast (GO:0009507);; Biological Process: starch biosynthetic process (GO:0019252);;	K00703|4.2e-194|cic:CICLE_v10011124mg|K00703 starch synthase [EC:2.4.1.21] | (RefSeq) hypothetical protein	--	--	Starch synthase catalytic domain;; Starch synthase catalytic domain;; Glycosyl transferases group 1;; Glycosyl transferases group 1	Granule-bound starch synthase 2, chloroplastic/amyloplastic OS=Solanum tuberosum OX=4113 GN=SS2 PE=1 SV=3	Starch synthase, chloroplastic/amyloplastic OS=Acer yangbiense OX=1000413 GN=EZV62_015391 PE=3 SV=1	H	Coenzyme transport and metabolism	hypothetical protein EZV62_015391 [Acer yangbiense]
NB_transcript_62519	0.235012	-0.540946	normal	0.00303858	-1.04123	down	[G]	Carbohydrate transport and metabolism	Molecular Function: glycogen (starch) synthase activity (GO:0004373);; Cellular Component: amyloplast (GO:0009501);; Cellular Component: chloroplast (GO:0009507);; Biological Process: starch biosynthetic process (GO:0019252);;	K00703|2.5e-119|mdm:103429037|K00703 starch synthase [EC:2.4.1.21] | (RefSeq) granule-bound starch synthase 2, chloroplastic/amyloplastic-like	--	--	Starch synthase catalytic domain;; Starch synthase catalytic domain	Granule-bound starch synthase 2, chloroplastic/amyloplastic OS=Pisum sativum OX=3888 PE=1 SV=1	Starch synthase, chloroplastic/amyloplastic OS=Acer yangbiense OX=1000413 GN=EZV62_015391 PE=3 SV=1	H	Coenzyme transport and metabolism	hypothetical protein EZV62_015391 [Acer yangbiense]
NB_transcript_37424	0.944715	-0.0621043	normal	0.000124475	-1.20796	down	[G]	Carbohydrate transport and metabolism	Biological Process: carbohydrate metabolic process (GO:0005975);; Molecular Function: glycogen phosphorylase activity (GO:0008184);; Molecular Function: linear malto-oligosaccharide phosphorylase activity (GO:0102250);; Molecular Function: SHG alpha-glucan phosphorylase activity (GO:0102499);;	K00688|0.0e+00|qsu:111990918|K00688 glycogen phosphorylase [EC:2.4.1.1] | (RefSeq) alpha-1,4 glucan phosphorylase L-2 isozyme, chloroplastic/amyloplastic-like isoform X1	[G]	Carbohydrate transport and metabolism	Carbohydrate phosphorylase	Alpha-1,4 glucan phosphorylase L-2 isozyme, chloroplastic/amyloplastic OS=Solanum tuberosum OX=4113 GN=STP-1 PE=1 SV=1	Alpha-1,4 glucan phosphorylase OS=Acer yangbiense OX=1000413 GN=EZV62_017914 PE=3 SV=1	G	Carbohydrate transport and metabolism	hypothetical protein EZV62_017914 [Acer yangbiense]

## Sheet: Supplementary Table S7
Supplementary Table S7. DEGs involved in "phenylpropanoid biosynthesis" pathway of roots in N. tangutorum
#ID	nr_Symbol	R0hvsR6h_DESeq2_FDR	R0hvsR6h_DESeq2_log2FC	R0hvsR6h_DESeq2_(FDR_0.01_FC_2)_regulated	R0hvsR24h_DESeq2_FDR	R0hvsR24h_DESeq2_log2FC	R0hvsR24h_DESeq2_(FDR_0.01_FC_2)_regulated	COG_class	COG_class_annotation	GO_annotation	KEGG_annotation	KOG_class	KOG_class_annotation	Pfam_annotation	Swissprot_annotation	TrEMBL_annotation	eggNOG_class	eggNOG_class_annotation	nr_annotation
transcript1568	--	0.00164124	1.16271	up	4.7e-06	1.33888	up	[E]	Amino acid transport and metabolism	Cellular Component: cytoplasm (GO:0005737);; Biological Process: L-phenylalanine catabolic process (GO:0006559);; Biological Process: cinnamic acid biosynthetic process (GO:0009800);; Molecular Function: phenylalanine ammonia-lyase activity (GO:0045548);;	K10775|0.0e+00|jcu:105650921|K10775 phenylalanine ammonia-lyase [EC:4.3.1.24] | (RefSeq) phenylalanine ammonia-lyase G2B	[Q]	Secondary metabolites biosynthesis, transport and catabolism	Aromatic amino acid lyase	Phenylalanine ammonia-lyase OS=Citrus limon OX=2708 GN=PAL6 PE=2 SV=1	Phenylalanine ammonia-lyase OS=Mangifera indica OX=29780 GN=pal PE=2 SV=1	Q	Secondary metabolites biosynthesis, transport and catabolism	phenylalanine ammonia lyase [Mangifera indica]
transcript25555	--	0.0158072	1.38809	normal	0.00316661	1.4807	up	--	--	Molecular Function: lyase activity (GO:0016829);;	K10775|1.2e-29|vvi:100241377|K10775 phenylalanine ammonia-lyase [EC:4.3.1.24] | (RefSeq) PAL2; phenylalanine ammonia-lyase	[Q]	Secondary metabolites biosynthesis, transport and catabolism	--	Phenylalanine ammonia-lyase (Fragment) OS=Vitis vinifera OX=29760 GN=PAL PE=2 SV=1	Phenylalanine ammonia-lyase (Fragment) OS=Zanthoxylum ailanthoides OX=159071 GN=PAL1 PE=3 SV=1	Q	Secondary metabolites biosynthesis, transport and catabolism	putative phenylalanine ammonia-lyase, partial [Zanthoxylum ailanthoides]
transcript45551	--	0.730558	0.480751	normal	1.45e-05	1.23572	up	[E]	Amino acid transport and metabolism	Cellular Component: cytoplasm (GO:0005737);; Biological Process: L-phenylalanine catabolic process (GO:0006559);; Biological Process: cinnamic acid biosynthetic process (GO:0009800);; Molecular Function: ammonia-lyase activity (GO:0016841);; Molecular Function: phenylalanine ammonia-lyase activity (GO:0045548);;	K10775|1.2e-175|cic:CICLE_v10030821mg|K10775 phenylalanine ammonia-lyase [EC:4.3.1.24] | (RefSeq) hypothetical protein	[Q]	Secondary metabolites biosynthesis, transport and catabolism	Aromatic amino acid lyase	Phenylalanine ammonia-lyase OS=Citrus limon OX=2708 GN=PAL6 PE=2 SV=1	Phenylalanine ammonia-lyase OS=Citrus sinensis OX=2711 GN=CISIN_1g004955mg PE=3 SV=1	Q	Secondary metabolites biosynthesis, transport and catabolism	hypothetical protein CISIN_1g004955mg [Citrus sinensis]
transcript1025	LOC116144389	0.321851	-0.874267	normal	1.42e-06	-2.41975	down	[E]	Amino acid transport and metabolism	Cellular Component: cytoplasm (GO:0005737);; Biological Process: L-phenylalanine catabolic process (GO:0006559);; Biological Process: cinnamic acid biosynthetic process (GO:0009800);; Molecular Function: phenylalanine ammonia-lyase activity (GO:0045548);;	K10775|0.0e+00|cic:CICLE_v10011134mg|K10775 phenylalanine ammonia-lyase [EC:4.3.1.24] | (RefSeq) hypothetical protein	[Q]	Secondary metabolites biosynthesis, transport and catabolism	Aromatic amino acid lyase	Phenylalanine ammonia-lyase 1 OS=Glycine max OX=3847 GN=PAL1 PE=3 SV=1	Phenylalanine ammonia-lyase OS=Poncirus trifoliata OX=37690 PE=2 SV=1	Q	Secondary metabolites biosynthesis, transport and catabolism	phenylalanine ammonia-lyase [Pistacia vera]
transcript1093	LOC116144389	0.931634	-0.193202	normal	0.000216677	-2.4358	down	[E]	Amino acid transport and metabolism	Cellular Component: cytoplasm (GO:0005737);; Biological Process: L-phenylalanine catabolic process (GO:0006559);; Biological Process: cinnamic acid biosynthetic process (GO:0009800);; Molecular Function: phenylalanine ammonia-lyase activity (GO:0045548);;	K10775|9.3e-298|cic:CICLE_v10011175mg|K10775 phenylalanine ammonia-lyase [EC:4.3.1.24] | (RefSeq) hypothetical protein	[Q]	Secondary metabolites biosynthesis, transport and catabolism	Aromatic amino acid lyase;; Aromatic amino acid lyase	Phenylalanine ammonia-lyase 1 OS=Glycine max OX=3847 GN=PAL1 PE=3 SV=1	Phenylalanine ammonia-lyase OS=Acer yangbiense OX=1000413 GN=EZV62_016323 PE=3 SV=1	Q	Secondary metabolites biosynthesis, transport and catabolism	phenylalanine ammonia-lyase [Pistacia vera]
transcript623	LOC116144389	0.0119835	-1.68744	normal	0.00104657	-2.40212	down	[E]	Amino acid transport and metabolism	Cellular Component: cytoplasm (GO:0005737);; Biological Process: L-phenylalanine catabolic process (GO:0006559);; Biological Process: cinnamic acid biosynthetic process (GO:0009800);; Molecular Function: phenylalanine ammonia-lyase activity (GO:0045548);;	K10775|0.0e+00|cic:CICLE_v10011134mg|K10775 phenylalanine ammonia-lyase [EC:4.3.1.24] | (RefSeq) hypothetical protein	[Q]	Secondary metabolites biosynthesis, transport and catabolism	Aromatic amino acid lyase	Phenylalanine ammonia-lyase 1 OS=Glycine max OX=3847 GN=PAL1 PE=3 SV=1	Phenylalanine ammonia-lyase OS=Poncirus trifoliata OX=37690 PE=2 SV=1	Q	Secondary metabolites biosynthesis, transport and catabolism	phenylalanine ammonia-lyase [Pistacia vera]
transcript36290	C4H2	1.15e-07	1.80821	up	3.69e-08	2.24542	up	--	--	Molecular Function: monooxygenase activity (GO:0004497);; Molecular Function: iron ion binding (GO:0005506);; Molecular Function: oxidoreductase activity, acting on paired donors, with incorporation or reduction of molecular oxygen (GO:0016705);; Molecular Function: heme binding (GO:0020037);;	K00487|1.5e-41|cic:CICLE_v10000921mg|K00487 trans-cinnamate 4-monooxygenase [EC:1.14.14.91] | (RefSeq) hypothetical protein	[Q]	Secondary metabolites biosynthesis, transport and catabolism	--	Trans-cinnamate 4-monooxygenase OS=Populus kitakamiensis OX=34292 GN=CYP73A16 PE=2 SV=1	Cinnamate 4-hydroxylase OS=Citrus paradisi OX=37656 PE=2 SV=1	Q	Secondary metabolites biosynthesis, transport and catabolism	cinnamate 4-hydroxylase CYP73 [Citrus sinensis]
transcript37414	LOC105137660	7.25e-07	1.75938	up	6.93e-07	1.98276	up	[QV]	--	Molecular Function: monooxygenase activity (GO:0004497);; Molecular Function: iron ion binding (GO:0005506);; Molecular Function: oxidoreductase activity, acting on paired donors, with incorporation or reduction of molecular oxygen (GO:0016705);; Molecular Function: heme binding (GO:0020037);;	K00487|1.7e-220|pop:7464737|K00487 trans-cinnamate 4-monooxygenase [EC:1.14.14.91] | (RefSeq) trans-cinnamate 4-monooxygenase	[Q]	Secondary metabolites biosynthesis, transport and catabolism	Cytochrome P450	Trans-cinnamate 4-monooxygenase OS=Populus kitakamiensis OX=34292 GN=CYP73A16 PE=2 SV=1	Lignin biosynthesis (Fragment) OS=Camelina sativa OX=90675 GN=C3H PE=2 SV=1	Q	Secondary metabolites biosynthesis, transport and catabolism	PREDICTED: trans-cinnamate 4-monooxygenase-like [Populus euphratica]
transcript50471	LOC105638891	6.7e-10	1.91452	up	4.16e-18	2.63902	up	--	--	Molecular Function: monooxygenase activity (GO:0004497);; Molecular Function: iron ion binding (GO:0005506);; Molecular Function: oxidoreductase activity, acting on paired donors, with incorporation or reduction of molecular oxygen (GO:0016705);; Molecular Function: heme binding (GO:0020037);;	K00487|3.8e-17|jcu:105638891|K00487 trans-cinnamate 4-monooxygenase [EC:1.14.14.91] | (RefSeq) trans-cinnamate 4-monooxygenase	[Q]	Secondary metabolites biosynthesis, transport and catabolism	--	Trans-cinnamate 4-monooxygenase OS=Populus kitakamiensis OX=34292 GN=CYP73A16 PE=2 SV=1	Uncharacterized protein OS=Jatropha curcas OX=180498 GN=JCGZ_17318 PE=3 SV=1	Q	Secondary metabolites biosynthesis, transport and catabolism	trans-cinnamate 4-monooxygenase [Jatropha curcas]
transcript25560	LOC116126679	0.318828	0.980328	normal	0.000439636	2.14005	up	[QV]	--	Molecular Function: monooxygenase activity (GO:0004497);; Molecular Function: iron ion binding (GO:0005506);; Cellular Component: integral component of membrane (GO:0016021);; Molecular Function: oxidoreductase activity, acting on paired donors, with incorporation or reduction of molecular oxygen (GO:0016705);; Molecular Function: heme binding (GO:0020037);;	K00487|3.1e-201|pper:18791756|K00487 trans-cinnamate 4-monooxygenase [EC:1.14.14.91] | (RefSeq) cytochrome P450 CYP73A100	[Q]	Secondary metabolites biosynthesis, transport and catabolism	Cytochrome P450	Cytochrome P450 CYP73A100 OS=Panax ginseng OX=4054 PE=2 SV=1	PREDICTED: trans-cinnamate OS=Prunus dulcis OX=3755 GN=ALMOND_2B024241 PE=3 SV=1	Q	Secondary metabolites biosynthesis, transport and catabolism	cytochrome P450 CYP73A100-like [Pistacia vera]
transcript29412	LOC105137660	0.0966455	0.747996	normal	5.98e-05	1.01991	up	[QV]	--	Molecular Function: monooxygenase activity (GO:0004497);; Molecular Function: iron ion binding (GO:0005506);; Molecular Function: oxidoreductase activity, acting on paired donors, with incorporation or reduction of molecular oxygen (GO:0016705);; Molecular Function: heme binding (GO:0020037);;	K00487|2.0e-280|pop:7498118|K00487 trans-cinnamate 4-monooxygenase [EC:1.14.14.91] | (RefSeq) trans-cinnamate 4-monooxygenase	[Q]	Secondary metabolites biosynthesis, transport and catabolism	Cytochrome P450;; Extensin-like region	Trans-cinnamate 4-monooxygenase OS=Populus kitakamiensis OX=34292 GN=CYP73A16 PE=2 SV=1	Trans-cinnamate 4-hydroxylase OS=Populus tremuloides OX=3693 GN=C4H1-2 PE=2 SV=1	Q	Secondary metabolites biosynthesis, transport and catabolism	PREDICTED: trans-cinnamate 4-monooxygenase-like [Populus euphratica]
transcript29568	--	0.378474	0.919612	normal	0.000732598	2.01532	up	[QV]	--	Molecular Function: monooxygenase activity (GO:0004497);; Molecular Function: iron ion binding (GO:0005506);; Cellular Component: integral component of membrane (GO:0016021);; Molecular Function: oxidoreductase activity, acting on paired donors, with incorporation or reduction of molecular oxygen (GO:0016705);; Molecular Function: heme binding (GO:0020037);;	K00487|2.1e-146|fve:101306528|K00487 trans-cinnamate 4-monooxygenase [EC:1.14.14.91] | (RefSeq) cytochrome P450 CYP73A100-like	[Q]	Secondary metabolites biosynthesis, transport and catabolism	Cytochrome P450;; Cytochrome P450;; Cytochrome P450	Cytochrome P450 CYP73A100 OS=Panax ginseng OX=4054 PE=2 SV=1	cytochrome P450 CYP73A100 OS=Vigna radiata var. radiata OX=3916 GN=LOC106771868 PE=3 SV=1	Q	Secondary metabolites biosynthesis, transport and catabolism	trans-cinnamate 4-monooxygenase [Spatholobus suberectus]
transcript53693	--	0.00686414	1.88509	up	0.00822867	1.91974	up	[Q]	Secondary metabolites biosynthesis, transport and catabolism	Molecular Function: oxidoreductase activity (GO:0016491);; Molecular Function: metal ion binding (GO:0046872);;	K06892|3.1e-13|crb:17893417|K06892 feruloyl-CoA 6-hydroxylase [EC:1.14.11.61] | (RefSeq) feruloyl CoA ortho-hydroxylase 1	[QR]	--	2OG-Fe(II) oxygenase superfamily;; non-haem dioxygenase in morphine synthesis N-terminal	Probable 2-oxoglutarate-dependent dioxygenase At3g50210 OS=Arabidopsis thaliana OX=3702 GN=At3g50210 PE=2 SV=1	Uncharacterized protein OS=Acer yangbiense OX=1000413 GN=EZV62_013956 PE=4 SV=1	Q	Secondary metabolites biosynthesis, transport and catabolism	hypothetical protein EZV62_013956 [Acer yangbiense]
transcript2555	--	0.0010005	0.987384	normal	4.52e-07	1.0538	up	[IQ]	--	Molecular Function: ligase activity (GO:0016874);;	K01904|1.6e-257|dzi:111274763|K01904 4-coumarate--CoA ligase [EC:6.2.1.12] | (RefSeq) 4-coumarate--CoA ligase 1-like	[I]	Lipid transport and metabolism	AMP-binding enzyme;; AMP-binding enzyme C-terminal domain	4-coumarate--CoA ligase 1 OS=Nicotiana tabacum OX=4097 GN=4CL1 PE=2 SV=1	4-coumarate:CoA ligase OS=Mangifera indica OX=29780 GN=4cl PE=2 SV=1	I	Lipid transport and metabolism	4-coumarate:CoA ligase [Mangifera indica]
transcript47934	--	--	--	--	0.00135146	2.24626	up	[IQ]	--	Molecular Function: ligase activity (GO:0016874);;	K01904|7.1e-143|qsu:112001847|K01904 4-coumarate--CoA ligase [EC:6.2.1.12] | (RefSeq) 4-coumarate--CoA ligase 2-like	[I]	Lipid transport and metabolism	AMP-binding enzyme C-terminal domain;; AMP-binding enzyme;; AMP-binding enzyme;; AMP-binding enzyme	4-coumarate--CoA ligase 2 OS=Nicotiana tabacum OX=4097 GN=4CL2 PE=1 SV=1	4-coumarate:CoA ligase OS=Mangifera indica OX=29780 GN=4cl PE=2 SV=1	I	Lipid transport and metabolism	4-coumarate:CoA ligase [Mangifera indica]
transcript49258	LOC116144996	0.0181658	0.840258	normal	0.00113085	1.13995	up	[IQ]	--	Molecular Function: catalytic activity (GO:0003824);;	K01904|7.3e-243|cit:102610430|K01904 4-coumarate--CoA ligase [EC:6.2.1.12] | (RefSeq) 4-coumarate--CoA ligase-like 7	[I]	Lipid transport and metabolism	AMP-binding enzyme;; AMP-binding enzyme C-terminal domain	4-coumarate--CoA ligase-like 7 OS=Arabidopsis thaliana OX=3702 GN=4CLL7 PE=1 SV=1	Uncharacterized protein OS=Acer yangbiense OX=1000413 GN=EZV62_002372 PE=4 SV=1	I	Lipid transport and metabolism	4-coumarate--CoA ligase-like 7 [Pistacia vera]
transcript59658	--	0.00592644	1.78199	up	1.4e-10	1.99484	up	--	--	Molecular Function: transferase activity, transferring acyl groups other than amino-acyl groups (GO:0016747);;	K13065|2.9e-146|pop:7478310|K13065 shikimate O-hydroxycinnamoyltransferase [EC:2.3.1.133] | (RefSeq) shikimate O-hydroxycinnamoyltransferase	--	--	Transferase family	Shikimate O-hydroxycinnamoyltransferase OS=Arabidopsis thaliana OX=3702 GN=HST PE=1 SV=1	Quinate O-hydroxycinnamoyltransferase/shikimate O-hydroxycinnamoyltransferase OS=Populus trichocarpa OX=3694 GN=POPTR_003G183900 PE=2 SV=1	S	Function unknown	hydroxycinnamoyl transferase 1 [Populus tomentosa]
transcript51936	--	0.0706353	1.0834	normal	2.6e-05	1.14434	up	--	--	Cellular Component: integral component of membrane (GO:0016021);; Molecular Function: transferase activity, transferring acyl groups other than amino-acyl groups (GO:0016747);;	K13065|2.5e-182|cit:102624577|K13065 shikimate O-hydroxycinnamoyltransferase [EC:2.3.1.133] | (RefSeq) shikimate O-hydroxycinnamoyltransferase	--	--	Transferase family	Shikimate O-hydroxycinnamoyltransferase OS=Nicotiana tabacum OX=4097 GN=HST PE=1 SV=1	Uncharacterized protein OS=Citrus unshiu OX=55188 GN=CUMW_164280 PE=3 SV=1	S	Function unknown	hypothetical protein CUMW_164280 [Citrus unshiu]
transcript52888	LOC110768298	5.31e-13	-3.87943	down	0.8869	-0.149276	normal	[C]	Energy production and conversion	Molecular Function: oxidoreductase activity, acting on the aldehyde or oxo group of donors, NAD or NADP as acceptor (GO:0016620);;	K12355|7.4e-62|pavi:110768298|K12355 coniferyl-aldehyde dehydrogenase [EC:1.2.1.68] | (RefSeq) aldehyde dehydrogenase family 2 member C4	[C]	Energy production and conversion	Aldehyde dehydrogenase family	Aldehyde dehydrogenase 1 OS=Tanacetum cinerariifolium OX=118510 GN=ALDH1 PE=1 SV=1	Aldehyde dehydrogenase family 2 member C4 OS=Morus notabilis OX=981085 GN=L484_020818 PE=3 SV=1	C	Energy production and conversion	aldehyde dehydrogenase family 2 member C4 [Prunus avium]
transcript72745	LOC105636120	0.103221	0.5597	normal	7.43e-13	1.03032	up	[QV]	--	Molecular Function: monooxygenase activity (GO:0004497);; Molecular Function: iron ion binding (GO:0005506);; Molecular Function: oxidoreductase activity, acting on paired donors, with incorporation or reduction of molecular oxygen (GO:0016705);; Molecular Function: heme binding (GO:0020037);;	K09754|9.2e-283|jcu:105636120|K09754 5-O-(4-coumaroyl)-D-quinate 3'-monooxygenase [EC:1.14.14.96] | (RefSeq) cytochrome P450 98A2	[Q]	Secondary metabolites biosynthesis, transport and catabolism	Cytochrome P450	Cytochrome P450 98A2 OS=Glycine max OX=3847 GN=CYP98A2 PE=2 SV=1	Uncharacterized protein OS=Jatropha curcas OX=180498 GN=JCGZ_10726 PE=3 SV=1	Q	Secondary metabolites biosynthesis, transport and catabolism	cytochrome P450 98A2 [Jatropha curcas]
transcript30168	LOC107418898	0.896535	0.22551	normal	0.00583964	1.49561	up	[M]	Cell wall/membrane/envelope biogenesis	Molecular Function: catalytic activity (GO:0003824);; Molecular Function: 3-beta-hydroxy-delta5-steroid dehydrogenase activity (GO:0003854);; Biological Process: steroid biosynthetic process (GO:0006694);; Molecular Function: oxidoreductase activity, acting on the CH-OH group of donors, NAD or NADP as acceptor (GO:0016616);; Biological Process: oxidation-reduction process (GO:0055114);;	K09753|1.4e-37|bdi:100832790|K09753 cinnamoyl-CoA reductase [EC:1.2.1.44] | (RefSeq) cinnamoyl-CoA reductase 1	[V]	Defense mechanisms	3-beta hydroxysteroid dehydrogenase/isomerase family;; NAD dependent epimerase/dehydratase family;; GDP-mannose 4,6 dehydratase;; NAD(P)H-binding;; Male sterility protein;; NmrA-like family;; KR domain	Phenylacetaldehyde reductase OS=Rosa hybrid cultivar OX=128735 GN=PAR PE=1 SV=1	NAD-dependent epimerase/dehydratase OS=Corchorus olitorius OX=93759 GN=COLO4_15216 PE=4 SV=1	V	Defense mechanisms	cinnamoyl-CoA reductase 1-like isoform X1 [Ziziphus jujuba]
transcript66807	LOC118027553	0.161239	0.947673	normal	0.00600269	1.46646	up	[M]	Cell wall/membrane/envelope biogenesis	Molecular Function: catalytic activity (GO:0003824);;	K09753|1.8e-82|atr:18447024|K09753 cinnamoyl-CoA reductase [EC:1.2.1.44] | (RefSeq) cinnamoyl-CoA reductase 1	[V]	Defense mechanisms	NAD dependent epimerase/dehydratase family;; 3-beta hydroxysteroid dehydrogenase/isomerase family;; GDP-mannose 4,6 dehydratase;; NAD(P)H-binding;; NmrA-like family;; Male sterility protein;; Polysaccharide biosynthesis protein;; KR domain;; short chain dehydrogenase	Phenylacetaldehyde reductase OS=Rosa hybrid cultivar OX=128735 GN=PAR PE=1 SV=1	Putative cinnamoyl-CoA reductase family protein OS=Populus alba OX=43335 GN=D5086_0000168670 PE=4 SV=1	V	Defense mechanisms	cinnamoyl-CoA reductase 1 [Populus alba]
transcript5416	LOC116119221	0.00358912	1.53796	up	0.0576738	0.979448	normal	[G]	Carbohydrate transport and metabolism	Molecular Function: zinc ion binding (GO:0008270);; Molecular Function: oxidoreductase activity (GO:0016491);;	K00083|1.0e-167|nau:109224003|K00083 cinnamyl-alcohol dehydrogenase [EC:1.1.1.195] | (RefSeq) probable cinnamyl alcohol dehydrogenase 1	[Q]	Secondary metabolites biosynthesis, transport and catabolism	Alcohol dehydrogenase GroES-like domain;; Zinc-binding dehydrogenase	Cinnamyl alcohol dehydrogenase 1 OS=Ocimum basilicum OX=39350 GN=CAD1 PE=1 SV=1	PKS_ER domain-containing protein OS=Fagus sylvatica OX=28930 GN=FSB_LOCUS33820 PE=3 SV=1	Q	Secondary metabolites biosynthesis, transport and catabolism	cinnamyl alcohol dehydrogenase 1 [Pistacia vera]
transcript65035	--	1.45e-06	1.69584	up	0.00317295	1.31173	up	[G]	Carbohydrate transport and metabolism	Molecular Function: zinc ion binding (GO:0008270);; Molecular Function: oxidoreductase activity (GO:0016491);;	K00083|4.0e-170|cit:102607276|K00083 cinnamyl-alcohol dehydrogenase [EC:1.1.1.195] | (RefSeq) CAD; carbamoyl-phosphate synthetase 2, aspartate transcarbamylase, and dihydroorotase	[Q]	Secondary metabolites biosynthesis, transport and catabolism	Alcohol dehydrogenase GroES-like domain;; Zinc-binding dehydrogenase	Cinnamyl alcohol dehydrogenase 1 OS=Ocimum basilicum OX=39350 GN=CAD1 PE=1 SV=1	PKS_ER domain-containing protein OS=Gossypium barbadense OX=3634 GN=GOBAR_AA36801 PE=3 SV=1	Q	Secondary metabolites biosynthesis, transport and catabolism	hypothetical protein GOBAR_AA36801 [Gossypium barbadense]
transcript4027	LOC18051749	1.46e-09	1.34123	up	2.14e-08	1.01342	up	[C]	Energy production and conversion	Molecular Function: oxidoreductase activity (GO:0016491);; Molecular Function: FAD binding (GO:0071949);;	K22395|5.7e-242|cic:CICLE_v10014829mg|K22395 cinnamyl-alcohol dehydrogenase [EC:1.1.1.195] | (RefSeq) hypothetical protein	--	--	FAD binding domain;; Berberine and berberine like	Berberine bridge enzyme-like 13 OS=Arabidopsis thaliana OX=3702 GN=At1g30760 PE=1 SV=1	FAD-binding PCMH-type domain-containing protein OS=Citrus sinensis OX=2711 GN=CISIN_1g009399mg PE=3 SV=1	C	Energy production and conversion	berberine bridge enzyme-like 13 [Citrus clementina]
transcript67682	LOC18595147	0.00746726	1.7078	up	0.000282329	1.77493	up	[C]	Energy production and conversion	Molecular Function: oxidoreductase activity (GO:0016491);; Molecular Function: FAD binding (GO:0071949);;	K22395|3.3e-86|nsy:104229604|K22395 cinnamyl-alcohol dehydrogenase [EC:1.1.1.195] | (RefSeq) reticuline oxidase-like protein	--	--	Berberine and berberine like;; FAD binding domain	Berberine bridge enzyme-like 8 OS=Arabidopsis thaliana OX=3702 GN=At1g30700 PE=2 SV=1	FAD-binding Berberine family protein OS=Theobroma cacao OX=3641 GN=TCM_027044 PE=3 SV=1	C	Energy production and conversion	PREDICTED: reticuline oxidase-like protein [Theobroma cacao]
transcript4983	LOC116119221	0.563444	0.736569	normal	3.37e-09	3.55133	up	[G]	Carbohydrate transport and metabolism	Molecular Function: zinc ion binding (GO:0008270);; Molecular Function: oxidoreductase activity (GO:0016491);;	K00083|8.6e-170|cit:102607276|K00083 cinnamyl-alcohol dehydrogenase [EC:1.1.1.195] | (RefSeq) CAD; carbamoyl-phosphate synthetase 2, aspartate transcarbamylase, and dihydroorotase	[Q]	Secondary metabolites biosynthesis, transport and catabolism	Alcohol dehydrogenase GroES-like domain;; Zinc-binding dehydrogenase	Cinnamyl alcohol dehydrogenase 1 OS=Ocimum basilicum OX=39350 GN=CAD1 PE=1 SV=1	PKS_ER domain-containing protein OS=Davidia involucrata OX=16924 GN=Din_037554 PE=3 SV=1	Q	Secondary metabolites biosynthesis, transport and catabolism	cinnamyl alcohol dehydrogenase 1 [Pistacia vera]
transcript25295	LOC110600210	0.109064	-1.23883	normal	0.00338551	-1.94726	down	[G]	Carbohydrate transport and metabolism	Molecular Function: hydrolase activity, hydrolyzing O-glycosyl compounds (GO:0004553);; Biological Process: carbohydrate metabolic process (GO:0005975);;	K05350|9.7e-96|mesc:110600210|K05350 beta-glucosidase [EC:3.2.1.21] | (RefSeq) beta-glucosidase 44-like	[G]	Carbohydrate transport and metabolism	Glycosyl hydrolase family 1;; Glycosyl hydrolase family 1	Beta-glucosidase 44 OS=Arabidopsis thaliana OX=3702 GN=BGLU44 PE=2 SV=1	Uncharacterized protein OS=Manihot esculenta OX=3983 GN=MANES_14G169200 PE=3 SV=1	G	Carbohydrate transport and metabolism	beta-glucosidase 44-like [Manihot esculenta]
transcript30216	LOC105781116	0.000590771	-1.46525	down	0.841344	0.164285	normal	--	--	Molecular Function: peroxidase activity (GO:0004601);; Cellular Component: extracellular region (GO:0005576);; Biological Process: response to oxidative stress (GO:0006979);; Molecular Function: heme binding (GO:0020037);; Biological Process: hydrogen peroxide catabolic process (GO:0042744);; Molecular Function: metal ion binding (GO:0046872);;	K00430|5.2e-60|ghi:107918973|K00430 peroxidase [EC:1.11.1.7] | (RefSeq) peroxidase 3-like	--	--	Peroxidase;; Peroxidase	Peroxidase 3 OS=Arabidopsis thaliana OX=3702 GN=PER3 PE=2 SV=1	Peroxidase OS=Gossypium tomentosum OX=34277 GN=ES332_D13G104200v1 PE=3 SV=1	Q	Secondary metabolites biosynthesis, transport and catabolism	PREDICTED: peroxidase 3-like [Gossypium raimondii]
transcript5731	LOC114761962	2.45e-16	-1.8102	down	3.56e-07	-1.67358	down	--	--	Molecular Function: peroxidase activity (GO:0004601);; Cellular Component: extracellular region (GO:0005576);; Biological Process: response to oxidative stress (GO:0006979);; Molecular Function: heme binding (GO:0020037);; Biological Process: hydrogen peroxide catabolic process (GO:0042744);; Molecular Function: metal ion binding (GO:0046872);;	K00430|8.5e-156|cic:CICLE_v10026054mg|K00430 peroxidase [EC:1.11.1.7] | (RefSeq) hypothetical protein	--	--	Peroxidase	Peroxidase 72 OS=Arabidopsis thaliana OX=3702 GN=PER72 PE=1 SV=1	Peroxidase OS=Citrus clementina OX=85681 GN=CICLE_v10026054mg PE=3 SV=1	Q	Secondary metabolites biosynthesis, transport and catabolism	peroxidase 72-like [Prosopis alba]
transcript29719	LOC102614227	0.948258	-0.134634	normal	0.00154191	1.90505	up	--	--	Molecular Function: peroxidase activity (GO:0004601);; Cellular Component: extracellular region (GO:0005576);; Biological Process: response to oxidative stress (GO:0006979);; Molecular Function: heme binding (GO:0020037);; Biological Process: hydrogen peroxide catabolic process (GO:0042744);; Molecular Function: metal ion binding (GO:0046872);;	K00430|2.9e-108|cit:102614227|K00430 peroxidase [EC:1.11.1.7] | (RefSeq) peroxidase 15	--	--	Peroxidase	Peroxidase C1A OS=Armoracia rusticana OX=3704 GN=PRXC1A PE=1 SV=2	Peroxidase OS=Citrus sinensis OX=2711 GN=CISIN_1g018847mg PE=3 SV=1	Q	Secondary metabolites biosynthesis, transport and catabolism	peroxidase 15 [Citrus sinensis]
transcript36705	LOC102614227	0.599426	0.595469	normal	0.00105643	1.26453	up	--	--	Molecular Function: peroxidase activity (GO:0004601);; Cellular Component: extracellular region (GO:0005576);; Biological Process: response to oxidative stress (GO:0006979);; Molecular Function: heme binding (GO:0020037);; Biological Process: hydrogen peroxide catabolic process (GO:0042744);; Molecular Function: metal ion binding (GO:0046872);;	K00430|1.9e-129|cit:102614227|K00430 peroxidase [EC:1.11.1.7] | (RefSeq) peroxidase 15	--	--	Peroxidase	Peroxidase C1A OS=Armoracia rusticana OX=3704 GN=PRXC1A PE=1 SV=2	Peroxidase OS=Citrus sinensis OX=2711 GN=CISIN_1g018847mg PE=3 SV=1	Q	Secondary metabolites biosynthesis, transport and catabolism	peroxidase 15 [Citrus sinensis]
transcript51933	LOC116117129	0.395426	0.926525	normal	0.00161254	1.61521	up	--	--	Molecular Function: peroxidase activity (GO:0004601);; Cellular Component: extracellular region (GO:0005576);; Biological Process: response to oxidative stress (GO:0006979);; Molecular Function: heme binding (GO:0020037);; Biological Process: hydrogen peroxide catabolic process (GO:0042744);; Molecular Function: metal ion binding (GO:0046872);;	K00430|1.1e-20|cit:102614227|K00430 peroxidase [EC:1.11.1.7] | (RefSeq) peroxidase 15	--	--	Peroxidase;; Peroxidase	Peroxidase C1A OS=Armoracia rusticana OX=3704 GN=PRXC1A PE=1 SV=2	Peroxidase OS=Citrus sinensis OX=2711 GN=CISIN_1g018847mg PE=3 SV=1	Q	Secondary metabolites biosynthesis, transport and catabolism	peroxidase A2-like [Pistacia vera]
transcript52184	LOC102626547	0.593788	0.699608	normal	9.06e-05	2.68276	up	--	--	Molecular Function: peroxidase activity (GO:0004601);; Cellular Component: extracellular region (GO:0005576);; Biological Process: response to oxidative stress (GO:0006979);; Molecular Function: heme binding (GO:0020037);; Biological Process: hydrogen peroxide catabolic process (GO:0042744);; Molecular Function: metal ion binding (GO:0046872);;	K00430|1.2e-116|cit:102626547|K00430 peroxidase [EC:1.11.1.7] | (RefSeq) peroxidase P7-like	--	--	Peroxidase	Cationic peroxidase 1 OS=Arachis hypogaea OX=3818 GN=PNC1 PE=1 SV=2	Peroxidase OS=Rosa chinensis OX=74649 GN=RchiOBHm_Chr5g0072351 PE=3 SV=1	Q	Secondary metabolites biosynthesis, transport and catabolism	peroxidase P7-like [Citrus sinensis]
transcript54173	--	0.912362	0.172126	normal	0.00787229	1.8288	up	--	--	Molecular Function: peroxidase activity (GO:0004601);; Cellular Component: extracellular region (GO:0005576);; Biological Process: response to oxidative stress (GO:0006979);; Molecular Function: heme binding (GO:0020037);; Biological Process: hydrogen peroxide catabolic process (GO:0042744);; Molecular Function: metal ion binding (GO:0046872);;	K00430|2.3e-120|rcu:8275780|K00430 peroxidase [EC:1.11.1.7] | (RefSeq) peroxidase 9	--	--	Peroxidase	Peroxidase 9 OS=Arabidopsis thaliana OX=3702 GN=PER9 PE=1 SV=1	Peroxidase OS=Acer yangbiense OX=1000413 GN=EZV62_021340 PE=3 SV=1	W	Extracellular structures	hypothetical protein EZV62_021340 [Acer yangbiense]
transcript54955	LOC18036684	0.340809	0.727803	normal	0.000269247	1.59765	up	--	--	Molecular Function: peroxidase activity (GO:0004601);; Cellular Component: extracellular region (GO:0005576);; Biological Process: response to oxidative stress (GO:0006979);; Molecular Function: heme binding (GO:0020037);; Biological Process: hydrogen peroxide catabolic process (GO:0042744);; Molecular Function: metal ion binding (GO:0046872);;	K00430|1.5e-140|cic:CICLE_v10027084mg|K00430 peroxidase [EC:1.11.1.7] | (RefSeq) hypothetical protein	--	--	Peroxidase	Peroxidase 64 OS=Arabidopsis thaliana OX=3702 GN=PER64 PE=1 SV=1	Peroxidase OS=Citrus clementina OX=85681 GN=CICLE_v10027084mg PE=3 SV=1	Q	Secondary metabolites biosynthesis, transport and catabolism	peroxidase 64 [Citrus clementina]
transcript5691	LOC112100791	0.642715	0.632282	normal	8.81e-06	1.70249	up	--	--	Molecular Function: peroxidase activity (GO:0004601);; Cellular Component: extracellular region (GO:0005576);; Biological Process: response to oxidative stress (GO:0006979);; Molecular Function: heme binding (GO:0020037);; Biological Process: hydrogen peroxide catabolic process (GO:0042744);; Molecular Function: metal ion binding (GO:0046872);;	K00430|8.9e-129|cit:102614227|K00430 peroxidase [EC:1.11.1.7] | (RefSeq) peroxidase 15	--	--	Peroxidase	Peroxidase 15 OS=Ipomoea batatas OX=4120 GN=pod PE=1 SV=1	Peroxidase OS=Citrus limon OX=2708 PE=3 SV=1	Q	Secondary metabolites biosynthesis, transport and catabolism	peroxidase 15-like [Citrus clementina]
transcript57113	--	0.421272	0.86735	normal	0.00151398	1.4287	up	--	--	Molecular Function: peroxidase activity (GO:0004601);; Cellular Component: extracellular region (GO:0005576);; Biological Process: response to oxidative stress (GO:0006979);; Molecular Function: heme binding (GO:0020037);; Biological Process: hydrogen peroxide catabolic process (GO:0042744);; Molecular Function: metal ion binding (GO:0046872);;	K00430|6.2e-40|cit:102614227|K00430 peroxidase [EC:1.11.1.7] | (RefSeq) peroxidase 15	--	--	Peroxidase	Peroxidase C1A OS=Armoracia rusticana OX=3704 GN=PRXC1A PE=1 SV=2	Peroxidase OS=Acer yangbiense OX=1000413 GN=EZV62_001714 PE=3 SV=1	Q	Secondary metabolites biosynthesis, transport and catabolism	hypothetical protein EZV62_001714 [Acer yangbiense]
transcript58888	LOC116117129	0.636811	0.618819	normal	0.00324989	1.67744	up	--	--	Molecular Function: peroxidase activity (GO:0004601);; Cellular Component: extracellular region (GO:0005576);; Biological Process: response to oxidative stress (GO:0006979);; Molecular Function: heme binding (GO:0020037);; Biological Process: hydrogen peroxide catabolic process (GO:0042744);; Molecular Function: metal ion binding (GO:0046872);;	K00430|8.9e-21|cit:102614227|K00430 peroxidase [EC:1.11.1.7] | (RefSeq) peroxidase 15	--	--	Peroxidase;; Peroxidase	Peroxidase C1A OS=Armoracia rusticana OX=3704 GN=PRXC1A PE=1 SV=2	Peroxidase OS=Citrus sinensis OX=2711 GN=CISIN_1g018847mg PE=3 SV=1	Q	Secondary metabolites biosynthesis, transport and catabolism	peroxidase A2-like [Pistacia vera]
transcript6682	LOC102626547	--	--	--	0.000852351	2.07766	up	--	--	Molecular Function: peroxidase activity (GO:0004601);; Cellular Component: extracellular region (GO:0005576);; Biological Process: response to oxidative stress (GO:0006979);; Molecular Function: heme binding (GO:0020037);; Biological Process: hydrogen peroxide catabolic process (GO:0042744);; Molecular Function: metal ion binding (GO:0046872);;	K00430|5.8e-116|cit:102626547|K00430 peroxidase [EC:1.11.1.7] | (RefSeq) peroxidase P7-like	--	--	Peroxidase	Cationic peroxidase 1 OS=Arachis hypogaea OX=3818 GN=PNC1 PE=1 SV=2	Peroxidase OS=Citrus unshiu OX=55188 GN=CUMW_272960 PE=3 SV=1	Q	Secondary metabolites biosynthesis, transport and catabolism	peroxidase P7-like [Citrus sinensis]
transcript5074	--	0.293824	-0.597329	normal	0.000790782	-1.10648	down	--	--	Molecular Function: peroxidase activity (GO:0004601);; Cellular Component: extracellular region (GO:0005576);; Biological Process: response to oxidative stress (GO:0006979);; Molecular Function: heme binding (GO:0020037);; Biological Process: hydrogen peroxide catabolic process (GO:0042744);; Molecular Function: metal ion binding (GO:0046872);;	K00430|7.7e-171|zju:107420772|K00430 peroxidase [EC:1.11.1.7] | (RefSeq) peroxidase 42	--	--	Peroxidase	Peroxidase 42 OS=Arabidopsis thaliana OX=3702 GN=PER42 PE=1 SV=2	Peroxidase OS=Ceanothus thyrsiflorus OX=48245 PE=2 SV=1	W	Extracellular structures	peroxidase 42 [Ceanothus thyrsiflorus]
transcript6841	--	0.467423	-0.611064	normal	0.000781415	-1.27042	down	--	--	Molecular Function: peroxidase activity (GO:0004601);; Cellular Component: extracellular region (GO:0005576);; Biological Process: response to oxidative stress (GO:0006979);; Molecular Function: heme binding (GO:0020037);; Biological Process: hydrogen peroxide catabolic process (GO:0042744);; Molecular Function: metal ion binding (GO:0046872);;	K00430|4.7e-171|zju:107420772|K00430 peroxidase [EC:1.11.1.7] | (RefSeq) peroxidase 42	--	--	Peroxidase	Peroxidase 42 OS=Arabidopsis thaliana OX=3702 GN=PER42 PE=1 SV=2	Peroxidase OS=Ceanothus thyrsiflorus OX=48245 PE=2 SV=1	W	Extracellular structures	peroxidase 42 [Ceanothus thyrsiflorus]

## Sheet: Supplementary Table S8
Supplementary Table S8. DEGs involved in "amino acid biosynthesis" pathway of roots in N. tangutorum
#ID	nr_Symbol	R0hvsR6h_DESeq2_FDR	R0hvsR6h_DESeq2_log2FC	R0hvsR6h_DESeq2_(FDR_0.01_FC_2)_regulated	R0hvsR24h_DESeq2_FDR	R0hvsR24h_DESeq2_log2FC	R0hvsR24h_DESeq2_(FDR_0.01_FC_2)_regulated	COG_class	COG_class_annotation	GO_annotation	KEGG_annotation	KOG_class	KOG_class_annotation	Pfam_annotation	Swissprot_annotation	TrEMBL_annotation	eggNOG_class	eggNOG_class_annotation	nr_annotation
NB_transcript_1188	--	0.0511367	1.50428	normal	0.000107553	2.33436	up	[E]	Amino acid transport and metabolism	Molecular Function: glutamate 5-kinase activity (GO:0004349);; Molecular Function: glutamate-5-semialdehyde dehydrogenase activity (GO:0004350);; Molecular Function: ATP binding (GO:0005524);; Cellular Component: cytoplasm (GO:0005737);; Biological Process: L-proline biosynthetic process (GO:0055129);;	K12657|6.3e-121|gab:108463517|K12657 delta-1-pyrroline-5-carboxylate synthetase [EC:2.7.2.11 1.2.1.41] | (RefSeq) delta-1-pyrroline-5-carboxylate synthase-like	[E]	Amino acid transport and metabolism	Aldehyde dehydrogenase family;; Amino acid kinase family	Delta-1-pyrroline-5-carboxylate synthase B OS=Arabidopsis thaliana OX=3702 GN=P5CSB PE=2 SV=1	Delta-1-pyrroline-5-carboxylate synthase OS=Gossypium tomentosum OX=34277 GN=ES332_A01G260100v1 PE=3 SV=1	E	Amino acid transport and metabolism	hypothetical protein ES332_A01G260100v1 [Gossypium tomentosum]
NB_transcript_2154	LOC116141103	0.00511488	1.461	up	0.000437646	1.78802	up	[E]	Amino acid transport and metabolism	Molecular Function: L-aspartate:2-oxoglutarate aminotransferase activity (GO:0004069);; Biological Process: cellular amino acid metabolic process (GO:0006520);; Biological Process: biosynthetic process (GO:0009058);; Molecular Function: pyridoxal phosphate binding (GO:0030170);;	K14454|1.8e-224|mesc:110612244|K14454 aspartate aminotransferase, cytoplasmic [EC:2.6.1.1] | (RefSeq) aspartate aminotransferase, cytoplasmic-like	[E]	Amino acid transport and metabolism	Aminotransferase class I and II	Aspartate aminotransferase 3, chloroplastic OS=Arabidopsis thaliana OX=3702 GN=ASP3 PE=1 SV=1	Aspartate aminotransferase OS=Acer yangbiense OX=1000413 GN=EZV62_013400 PE=3 SV=1	E	Amino acid transport and metabolism	aspartate aminotransferase, cytoplasmic-like isoform X1 [Pistacia vera]
NB_transcript_22760	--	0.165995	1.15807	normal	0.00779487	1.77095	up	[E]	Amino acid transport and metabolism	Molecular Function: glutamate 5-kinase activity (GO:0004349);; Molecular Function: glutamate-5-semialdehyde dehydrogenase activity (GO:0004350);; Molecular Function: ATP binding (GO:0005524);; Cellular Component: cytoplasm (GO:0005737);; Biological Process: L-proline biosynthetic process (GO:0055129);;	K12657|3.4e-156|gab:108463517|K12657 delta-1-pyrroline-5-carboxylate synthetase [EC:2.7.2.11 1.2.1.41] | (RefSeq) delta-1-pyrroline-5-carboxylate synthase-like	[E]	Amino acid transport and metabolism	Aldehyde dehydrogenase family	Delta-1-pyrroline-5-carboxylate synthase OS=Mesembryanthemum crystallinum OX=3544 GN=P5CS PE=2 SV=1	Delta-1-pyrroline-5-carboxylate synthase OS=Gossypium tomentosum OX=34277 GN=ES332_A01G260100v1 PE=3 SV=1	E	Amino acid transport and metabolism	hypothetical protein GOBAR_DD20936 [Gossypium barbadense]
NB_transcript_26255	LOC18056149	0.721154	0.426005	normal	7.42628e-13	2.42801	up	[G]	Carbohydrate transport and metabolism	Molecular Function: 6-phosphofructokinase activity (GO:0003872);; Molecular Function: ATP binding (GO:0005524);; Cellular Component: cytoplasm (GO:0005737);; Biological Process: fructose 6-phosphate metabolic process (GO:0006002);; Molecular Function: metal ion binding (GO:0046872);;	K00850|3.8e-146|cic:CICLE_v10007886mg|K00850 6-phosphofructokinase 1 [EC:2.7.1.11] | (RefSeq) hypothetical protein	[G]	Carbohydrate transport and metabolism	Phosphofructokinase;; Phosphofructokinase	ATP-dependent 6-phosphofructokinase 3 OS=Arabidopsis thaliana OX=3702 GN=PFK3 PE=1 SV=1	ATP-dependent 6-phosphofructokinase OS=Citrus clementina OX=85681 GN=PFK PE=3 SV=1	G	Carbohydrate transport and metabolism	hypothetical protein CICLE_v10007886mg [Citrus clementina]
NB_transcript_2733	--	0.100848	1.08595	normal	3.50768e-09	1.77331	up	[E]	Amino acid transport and metabolism	Molecular Function: 3-deoxy-7-phosphoheptulonate synthase activity (GO:0003849);; Biological Process: aromatic amino acid family biosynthetic process (GO:0009073);; Biological Process: chorismate biosynthetic process (GO:0009423);; Cellular Component: chloroplast (GO:0009507);;	K01626|5.2e-266|cic:CICLE_v10000835mg|K01626 3-deoxy-7-phosphoheptulonate synthase [EC:2.5.1.54] | (RefSeq) hypothetical protein	--	--	Class-II DAHP synthetase family	Phospho-2-dehydro-3-deoxyheptonate aldolase 1, chloroplastic OS=Nicotiana tabacum OX=4097 GN=DHAPS-1 PE=2 SV=1	Phospho-2-dehydro-3-deoxyheptonate aldolase OS=Acer yangbiense OX=1000413 GN=EZV62_021926 PE=3 SV=1	E	Amino acid transport and metabolism	hypothetical protein EZV62_021926 [Acer yangbiense]
NB_transcript_28236	LOC18036789	0.000626667	0.928837	normal	3.99462e-09	1.17608	up	[E]	Amino acid transport and metabolism	Molecular Function: 3-deoxy-7-phosphoheptulonate synthase activity (GO:0003849);; Biological Process: aromatic amino acid family biosynthetic process (GO:0009073);; Biological Process: chorismate biosynthetic process (GO:0009423);; Cellular Component: chloroplast (GO:0009507);;	K01626|3.7e-265|cic:CICLE_v10025342mg|K01626 3-deoxy-7-phosphoheptulonate synthase [EC:2.5.1.54] | (RefSeq) hypothetical protein	--	--	Class-II DAHP synthetase family	Phospho-2-dehydro-3-deoxyheptonate aldolase 2, chloroplastic OS=Solanum tuberosum OX=4113 GN=SHKB PE=2 SV=1	Phospho-2-dehydro-3-deoxyheptonate aldolase OS=Citrus clementina OX=85681 GN=CICLE_v10025342mg PE=3 SV=1	E	Amino acid transport and metabolism	phospho-2-dehydro-3-deoxyheptonate aldolase 2, chloroplastic [Citrus clementina]
NB_transcript_28565	LOC116107347	0.663017	0.398832	normal	0.00686419	1.10893	up	[E]	Amino acid transport and metabolism	Biological Process: cellular amino acid metabolic process (GO:0006520);; Molecular Function: lyase activity (GO:0016829);;	K01620|2.1e-173|dzi:111277127|K01620 threonine aldolase [EC:4.1.2.48] | (RefSeq) probable low-specificity L-threonine aldolase 1	[E]	Amino acid transport and metabolism	Beta-eliminating lyase;; Aminotransferase class I and II;; DegT/DnrJ/EryC1/StrS aminotransferase family	Probable low-specificity L-threonine aldolase 1 OS=Arabidopsis thaliana OX=3702 GN=THA1 PE=1 SV=1	Threonine aldolase 1 isoform 1 OS=Theobroma cacao OX=3641 GN=TCM_026193 PE=3 SV=1	E	Amino acid transport and metabolism	probable low-specificity L-threonine aldolase 1 isoform X2 [Pistacia vera]
NB_transcript_2881	--	0.918519	0.135186	normal	3.69959e-11	2.48204	up	[T]	Signal transduction mechanisms	Molecular Function: magnesium ion binding (GO:0000287);; Molecular Function: pyruvate kinase activity (GO:0004743);; Molecular Function: kinase activity (GO:0016301);; Molecular Function: potassium ion binding (GO:0030955);;	K00873|1.6e-272|hbr:110661544|K00873 pyruvate kinase [EC:2.7.1.40] | (RefSeq) pyruvate kinase, cytosolic isozyme	[G]	Carbohydrate transport and metabolism	Pyruvate kinase, barrel domain;; Pyruvate kinase, alpha/beta domain	Pyruvate kinase, cytosolic isozyme OS=Glycine max OX=3847 PE=2 SV=1	Pyruvate kinase OS=Acer yangbiense OX=1000413 GN=EZV62_018758 PE=3 SV=1	G	Carbohydrate transport and metabolism	hypothetical protein EZV62_018758 [Acer yangbiense]
NB_transcript_2961	LOC112092871	0.921446	0.112458	normal	1.23558e-06	1.48495	up	[T]	Signal transduction mechanisms	Molecular Function: magnesium ion binding (GO:0000287);; Molecular Function: pyruvate kinase activity (GO:0004743);; Molecular Function: kinase activity (GO:0016301);; Molecular Function: potassium ion binding (GO:0030955);;	K00873|1.9e-278|tcc:18598132|K00873 pyruvate kinase [EC:2.7.1.40] | (RefSeq) pyruvate kinase 1, cytosolic	[G]	Carbohydrate transport and metabolism	Pyruvate kinase, barrel domain;; Pyruvate kinase, alpha/beta domain	Pyruvate kinase 1, cytosolic OS=Oryza sativa subsp. indica OX=39946 GN=OsI_35105 PE=3 SV=1	Pyruvate kinase OS=Corchorus capsularis OX=210143 GN=CCACVL1_12102 PE=3 SV=1	G	Carbohydrate transport and metabolism	pyruvate kinase 1, cytosolic [Morus notabilis]
NB_transcript_299	--	0.40435	0.583891	normal	2.71598e-07	2.26591	up	--	--	Biological Process: biosynthetic process (GO:0009058);; Molecular Function: L,L-diaminopimelate aminotransferase activity (GO:0010285);; Molecular Function: pyridoxal phosphate binding (GO:0030170);;	K10206|1.9e-08|pop:18099211|K10206 LL-diaminopimelate aminotransferase [EC:2.6.1.83] | (RefSeq) probable LL-diaminopimelate aminotransferase, chloroplastic	[E]	Amino acid transport and metabolism	--	Aminotransferase ALD1, chloroplastic OS=Arabidopsis thaliana OX=3702 GN=ALD1 PE=1 SV=2	LL-diaminopimelate aminotransferase OS=Handroanthus impetiginosus OX=429701 GN=CDL12_23317 PE=3 SV=1	E	Amino acid transport and metabolism	LL-diaminopimelate aminotransferase [Handroanthus impetiginosus]
NB_transcript_30447	--	0.85628	-0.20466	normal	0.00347796	1.62759	up	[G]	Carbohydrate transport and metabolism	Molecular Function: triose-phosphate isomerase activity (GO:0004807);; Biological Process: glycolytic process (GO:0006096);;	K01803|5.0e-119|mesc:110619669|K01803 triosephosphate isomerase (TIM) [EC:5.3.1.1] | (RefSeq) triosephosphate isomerase, cytosolic	[G]	Carbohydrate transport and metabolism	Triosephosphate isomerase	Triosephosphate isomerase, cytosolic OS=Arabidopsis thaliana OX=3702 GN=CTIMC PE=1 SV=2	Triosphosphate isomerase-like protein type II OS=Dimocarpus longan OX=128017 PE=2 SV=1	G	Carbohydrate transport and metabolism	triosphosphate isomerase-like protein type II [Dimocarpus longan]
NB_transcript_3100	LOC110603978	0.393349	-0.627051	normal	0.000933779	-1.44516	down	[E]	Amino acid transport and metabolism	Biological Process: cellular amino acid metabolic process (GO:0006520);; Molecular Function: pyridoxal phosphate binding (GO:0030170);;	K01733|1.5e-230|mesc:110603978|K01733 threonine synthase [EC:4.2.3.1] | (RefSeq) threonine synthase 1, chloroplastic	--	--	Pyridoxal-phosphate dependent enzyme	Threonine synthase 1, chloroplastic OS=Arabidopsis thaliana OX=3702 GN=TS1 PE=1 SV=1	Threonine synthase OS=Corchorus capsularis OX=210143 GN=CCACVL1_20683 PE=3 SV=1	E	Amino acid transport and metabolism	threonine synthase 1, chloroplastic [Manihot esculenta]
NB_transcript_31634	LOC110412599	0.995983	-0.00689535	normal	7.83449e-15	1.67129	up	[T]	Signal transduction mechanisms	Molecular Function: magnesium ion binding (GO:0000287);; Molecular Function: pyruvate kinase activity (GO:0004743);; Cellular Component: cytoplasm (GO:0005737);; Biological Process: glycolytic process (GO:0006096);; Molecular Function: kinase activity (GO:0016301);; Molecular Function: potassium ion binding (GO:0030955);;	K00873|1.4e-135|hbr:110673635|K00873 pyruvate kinase [EC:2.7.1.40] | (RefSeq) pyruvate kinase, cytosolic isozyme-like isoform X1	[G]	Carbohydrate transport and metabolism	Pyruvate kinase, barrel domain;; Pyruvate kinase, barrel domain;; Pyruvate kinase, alpha/beta domain	Pyruvate kinase, cytosolic isozyme OS=Nicotiana tabacum OX=4097 PE=2 SV=1	Pyruvate kinase OS=Theobroma cacao OX=3641 GN=TCM_038629 PE=3 SV=1	G	Carbohydrate transport and metabolism	pyruvate kinase, cytosolic isozyme [Herrania umbratica]
NB_transcript_3164	--	--	--	--	5.55603e-20	3.90574	up	[T]	Signal transduction mechanisms	Molecular Function: magnesium ion binding (GO:0000287);; Molecular Function: pyruvate kinase activity (GO:0004743);; Molecular Function: potassium ion binding (GO:0030955);;	K00873|7.3e-20|egr:104425669|K00873 pyruvate kinase [EC:2.7.1.40] | (RefSeq) pyruvate kinase 1, cytosolic	[G]	Carbohydrate transport and metabolism	--	Pyruvate kinase 1, cytosolic OS=Oryza sativa subsp. indica OX=39946 GN=OsI_35105 PE=3 SV=1	Pyruvate kinase OS=Papaver somniferum OX=3469 GN=C5167_045169 PE=3 SV=1	G	Carbohydrate transport and metabolism	hypothetical protein BHE74_00038365 [Ensete ventricosum]
NB_transcript_32224	--	0.936389	0.142943	normal	2.02743e-07	2.69279	up	[G]	Carbohydrate transport and metabolism	Biological Process: glucose metabolic process (GO:0006006);; Molecular Function: oxidoreductase activity, acting on the aldehyde or oxo group of donors, NAD or NADP as acceptor (GO:0016620);; Molecular Function: NADP binding (GO:0050661);; Molecular Function: NAD binding (GO:0051287);;	K00134|6.2e-67|cic:CICLE_v10032014mg|K00134 glyceraldehyde 3-phosphate dehydrogenase [EC:1.2.1.12] | (RefSeq) hypothetical protein	[G]	Carbohydrate transport and metabolism	Glyceraldehyde 3-phosphate dehydrogenase, C-terminal domain	Glyceraldehyde-3-phosphate dehydrogenase, cytosolic OS=Ranunculus acris OX=3447 GN=GAPC PE=2 SV=1	Glyceraldehyde-3-phosphate dehydrogenase OS=Aquilegia coerulea OX=218851 GN=AQUCO_12300032v1 PE=3 SV=1	G	Carbohydrate transport and metabolism	hypothetical protein GIB67_009261 [Kingdonia uniflora]
NB_transcript_32690	--	0.0695736	-0.834561	normal	0.00468055	-1.05552	down	[E]	Amino acid transport and metabolism	Molecular Function: diaminopimelate decarboxylase activity (GO:0008836);; Biological Process: lysine biosynthetic process via diaminopimelate (GO:0009089);;	K01586|1.1e-108|vvi:100247076|K01586 diaminopimelate decarboxylase [EC:4.1.1.20] | (RefSeq) diaminopimelate decarboxylase 2, chloroplastic	[E]	Amino acid transport and metabolism	Pyridoxal-dependent decarboxylase, C-terminal sheet domain	Diaminopimelate decarboxylase 1, chloroplastic OS=Arabidopsis thaliana OX=3702 GN=LYSA1 PE=1 SV=1	Diaminopimelate decarboxylase OS=Trema orientale OX=63057 GN=TorRG33x02_240520 PE=3 SV=1	E	Amino acid transport and metabolism	Diaminopimelate decarboxylase [Trema orientale]
NB_transcript_3455	LOC116116065	0.0385218	0.828331	normal	0.00213613	1.06309	up	[C]	Energy production and conversion	Biological Process: tricarboxylic acid cycle (GO:0006099);; Molecular Function: transferase activity, transferring acyl groups, acyl groups converted into alkyl on transfer (GO:0046912);;	K01647|1.2e-258|cic:CICLE_v10014944mg|K01647 citrate synthase [EC:2.3.3.1] | (RefSeq) hypothetical protein	[C]	Energy production and conversion	Citrate synthase, C-terminal domain	Citrate synthase, glyoxysomal OS=Cucurbita maxima OX=3661 PE=1 SV=1	Citrate synthase OS=Davidia involucrata OX=16924 GN=Din_001668 PE=3 SV=1	C	Energy production and conversion	citrate synthase, glyoxysomal-like [Pistacia vera]
NB_transcript_34630	LOC102620489	0.0513189	-0.896789	normal	0.000775548	1.68994	up	[E]	Amino acid transport and metabolism	Molecular Function: L-alanine:2-oxoglutarate aminotransferase activity (GO:0004021);; Biological Process: biosynthetic process (GO:0009058);; Molecular Function: pyridoxal phosphate binding (GO:0030170);;	K00814|7.5e-233|cit:102620489|K00814 alanine transaminase [EC:2.6.1.2] | (RefSeq) alanine aminotransferase 2, mitochondrial	[E]	Amino acid transport and metabolism	Aminotransferase class I and II	Alanine aminotransferase 2, mitochondrial OS=Arabidopsis thaliana OX=3702 GN=ALAAT2 PE=1 SV=1	Aminotran_1_2 domain-containing protein OS=Citrus sinensis OX=2711 GN=CISIN_1g009517mg PE=4 SV=1	E	Amino acid transport and metabolism	alanine aminotransferase 2, mitochondrial [Citrus sinensis]
NB_transcript_36034	--	0.494487	0.706141	normal	1.84153e-06	1.82302	up	[E]	Amino acid transport and metabolism	Molecular Function: L-aspartate:2-oxoglutarate aminotransferase activity (GO:0004069);; Cellular Component: mitochondrion (GO:0005739);; Biological Process: cellular amino acid metabolic process (GO:0006520);; Biological Process: biosynthetic process (GO:0009058);; Molecular Function: pyridoxal phosphate binding (GO:0030170);;	K14455|3.7e-198|cic:CICLE_v10011760mg|K14455 aspartate aminotransferase, mitochondrial [EC:2.6.1.1] | (RefSeq) hypothetical protein	[E]	Amino acid transport and metabolism	Aminotransferase class I and II	Aspartate aminotransferase, mitochondrial OS=Arabidopsis thaliana OX=3702 GN=ASP1 PE=1 SV=1	Aspartate aminotransferase OS=Citrus sinensis OX=2711 GN=CISIN_1g013839mg PE=3 SV=1	E	Amino acid transport and metabolism	hypothetical protein CISIN_1g013839mg [Citrus sinensis]
NB_transcript_38774	--	6.58721e-06	-1.69805	down	0.00720722	1.4883	up	[E]	Amino acid transport and metabolism	Molecular Function: catalytic activity (GO:0003824);; Biological Process: biosynthetic process (GO:0009058);; Molecular Function: pyridoxal phosphate binding (GO:0030170);;	K00814|3.5e-116|cit:102620489|K00814 alanine transaminase [EC:2.6.1.2] | (RefSeq) alanine aminotransferase 2, mitochondrial	[E]	Amino acid transport and metabolism	Aminotransferase class I and II	Alanine aminotransferase 1, mitochondrial OS=Arabidopsis thaliana OX=3702 GN=ALAAT1 PE=1 SV=1	Aminotran_1_2 domain-containing protein OS=Citrus unshiu OX=55188 GN=CUMW_201110 PE=4 SV=1	E	Amino acid transport and metabolism	hypothetical protein CUMW_201110 [Citrus unshiu]
NB_transcript_3949	--	0.982538	0.0281518	normal	0.00109526	1.12501	up	[G]	Carbohydrate transport and metabolism	Molecular Function: phosphoglycerate kinase activity (GO:0004618);; Molecular Function: ATP binding (GO:0005524);; Biological Process: glycolytic process (GO:0006096);;	K00927|3.1e-208|gab:108467085|K00927 phosphoglycerate kinase [EC:2.7.2.3] | (RefSeq) phosphoglycerate kinase, cytosolic	[G]	Carbohydrate transport and metabolism	Phosphoglycerate kinase	Phosphoglycerate kinase, cytosolic OS=Nicotiana tabacum OX=4097 PE=2 SV=1	Phosphoglycerate kinase OS=Gossypium australe OX=47621 GN=pgk PE=3 SV=1	G	Carbohydrate transport and metabolism	phosphoglycerate kinase, cytosolic [Gossypium australe]
NB_transcript_40606	LOC111409339	0.0140623	1.35251	normal	9.872e-05	1.58094	up	[E]	Amino acid transport and metabolism	Molecular Function: 3-deoxy-7-phosphoheptulonate synthase activity (GO:0003849);; Biological Process: aromatic amino acid family biosynthetic process (GO:0009073);; Biological Process: chorismate biosynthetic process (GO:0009423);; Cellular Component: chloroplast (GO:0009507);;	K01626|3.5e-48|oeu:111409339|K01626 3-deoxy-7-phosphoheptulonate synthase [EC:2.5.1.54] | (RefSeq) phospho-2-dehydro-3-deoxyheptonate aldolase 1, chloroplastic-like	--	--	Class-II DAHP synthetase family	Phospho-2-dehydro-3-deoxyheptonate aldolase 1, chloroplastic OS=Nicotiana tabacum OX=4097 GN=DHAPS-1 PE=2 SV=1	Phospho-2-dehydro-3-deoxyheptonate aldolase OS=Petunia hybrida OX=4102 GN=DHS1 PE=2 SV=1	E	Amino acid transport and metabolism	phospho-2-dehydro-3-deoxyheptonate aldolase 1, chloroplastic-like [Olea europaea var. sylvestris]
NB_transcript_4064	--	0.759732	0.363749	normal	5.29155e-05	1.38414	up	[E]	Amino acid transport and metabolism	Molecular Function: L-aspartate:2-oxoglutarate aminotransferase activity (GO:0004069);; Biological Process: cellular amino acid metabolic process (GO:0006520);; Biological Process: biosynthetic process (GO:0009058);; Molecular Function: pyridoxal phosphate binding (GO:0030170);;	K14454|2.1e-214|cic:CICLE_v10008489mg|K14454 aspartate aminotransferase, cytoplasmic [EC:2.6.1.1] | (RefSeq) hypothetical protein	[E]	Amino acid transport and metabolism	Aminotransferase class I and II	Aspartate aminotransferase, cytoplasmic OS=Daucus carota OX=4039 PE=2 SV=1	Aspartate aminotransferase OS=Acer yangbiense OX=1000413 GN=EZV62_012763 PE=3 SV=1	E	Amino acid transport and metabolism	hypothetical protein EZV62_012763 [Acer yangbiense]
NB_transcript_40841	LOC116120159	0.369176	0.842651	normal	3.77142e-26	3.37149	up	[G]	Carbohydrate transport and metabolism	Molecular Function: phosphoglycerate mutase activity (GO:0004619);; Cellular Component: cytoplasm (GO:0005737);; Biological Process: glucose catabolic process (GO:0006007);; Molecular Function: manganese ion binding (GO:0030145);;	K15633|4.4e-27|cmo:103501500|K15633 2,3-bisphosphoglycerate-independent phosphoglycerate mutase [EC:5.4.2.12] | (RefSeq) 2,3-bisphosphoglycerate-independent phosphoglycerate mutase	[G]	Carbohydrate transport and metabolism	Metalloenzyme superfamily	2,3-bisphosphoglycerate-independent phosphoglycerate mutase OS=Ricinus communis OX=3988 PE=1 SV=2	Phosphoglycerate mutase (2,3-diphosphoglycerate-independent) OS=Davidia involucrata OX=16924 GN=Din_008419 PE=3 SV=1	G	Carbohydrate transport and metabolism	2,3-bisphosphoglycerate-independent phosphoglycerate mutase [Pistacia vera]
NB_transcript_43151	LOC116121257	0.613315	0.352256	normal	1.36645e-10	1.0818	up	[G]	Carbohydrate transport and metabolism	Molecular Function: 6-phosphofructokinase activity (GO:0003872);; Molecular Function: ATP binding (GO:0005524);; Cellular Component: cytoplasm (GO:0005737);; Biological Process: fructose 6-phosphate metabolic process (GO:0006002);; Molecular Function: metal ion binding (GO:0046872);;	K00850|1.9e-247|gra:105773620|K00850 6-phosphofructokinase 1 [EC:2.7.1.11] | (RefSeq) ATP-dependent 6-phosphofructokinase 3-like	[G]	Carbohydrate transport and metabolism	Phosphofructokinase	ATP-dependent 6-phosphofructokinase 3 OS=Arabidopsis thaliana OX=3702 GN=PFK3 PE=1 SV=1	ATP-dependent 6-phosphofructokinase OS=Gossypium raimondii OX=29730 GN=PFK PE=3 SV=1	G	Carbohydrate transport and metabolism	ATP-dependent 6-phosphofructokinase 3-like isoform X1 [Pistacia vera]
NB_transcript_44098	LOC8266938	0.0474509	0.770077	normal	5.4859e-10	1.9698	up	[E]	Amino acid transport and metabolism	Cellular Component: cytosol (GO:0005829);; Biological Process: cysteine biosynthetic process from serine (GO:0006535);; Molecular Function: serine O-acetyltransferase activity (GO:0009001);;	K00640|1.0e-33|rcu:8266938|K00640 serine O-acetyltransferase [EC:2.3.1.30] | (RefSeq) serine acetyltransferase 1, chloroplastic	[E]	Amino acid transport and metabolism	Bacterial transferase hexapeptide (six repeats)	Serine acetyltransferase 1, chloroplastic OS=Arabidopsis thaliana OX=3702 GN=SAT1 PE=1 SV=2	Serine O-acetyltransferase OS=Ricinus communis OX=3988 GN=RCOM_0520780 PE=3 SV=1	E	Amino acid transport and metabolism	serine acetyltransferase 1, chloroplastic [Ricinus communis]
NB_transcript_4607	--	0.271798	0.835615	normal	2.07513e-06	3.19514	up	[G]	Carbohydrate transport and metabolism	Biological Process: glucose metabolic process (GO:0006006);; Molecular Function: oxidoreductase activity, acting on the aldehyde or oxo group of donors, NAD or NADP as acceptor (GO:0016620);; Molecular Function: NADP binding (GO:0050661);; Molecular Function: NAD binding (GO:0051287);;	K00134|7.9e-182|lsv:111881560|K00134 glyceraldehyde 3-phosphate dehydrogenase [EC:1.2.1.12] | (RefSeq) glyceraldehyde-3-phosphate dehydrogenase, cytosolic	[G]	Carbohydrate transport and metabolism	Glyceraldehyde 3-phosphate dehydrogenase, C-terminal domain;; Glyceraldehyde 3-phosphate dehydrogenase, NAD binding domain	Glyceraldehyde-3-phosphate dehydrogenase GAPC2, cytosolic OS=Arabidopsis thaliana OX=3702 GN=GAPC2 PE=1 SV=1	Glyceraldehyde-3-phosphate dehydrogenase OS=Litchi chinensis OX=151069 PE=2 SV=1	G	Carbohydrate transport and metabolism	glyceraldehyde-3-phosphate dehydrogenase [Litchi chinensis]
NB_transcript_4636	--	0.683471	0.380411	normal	1.4856e-12	2.56286	up	[E]	Amino acid transport and metabolism	Molecular Function: L-aspartate:2-oxoglutarate aminotransferase activity (GO:0004069);; Biological Process: cellular amino acid metabolic process (GO:0006520);; Biological Process: biosynthetic process (GO:0009058);; Molecular Function: pyridoxal phosphate binding (GO:0030170);;	K14454|6.1e-214|cic:CICLE_v10008489mg|K14454 aspartate aminotransferase, cytoplasmic [EC:2.6.1.1] | (RefSeq) hypothetical protein	[E]	Amino acid transport and metabolism	Aminotransferase class I and II	Aspartate aminotransferase, cytoplasmic OS=Daucus carota OX=4039 PE=2 SV=1	Aspartate aminotransferase OS=Acer yangbiense OX=1000413 GN=EZV62_012763 PE=3 SV=1	E	Amino acid transport and metabolism	hypothetical protein EZV62_012763 [Acer yangbiense]
NB_transcript_48355	LOC116139255	0.0309286	-0.783872	normal	2.37891e-06	-1.02947	down	[E]	Amino acid transport and metabolism	Molecular Function: glutamate-ammonia ligase activity (GO:0004356);; Biological Process: glutamine biosynthetic process (GO:0006542);; Molecular Function: hydrolase activity (GO:0016787);;	K01915|4.3e-185|cpep:111803297|K01915 glutamine synthetase [EC:6.3.1.2] | (RefSeq) type-1 glutamine synthetase 1-like	[E]	Amino acid transport and metabolism	Glutamine synthetase, catalytic domain;; Amidohydrolase;; TatD related DNase	--	Gln-synt_C domain-containing protein/Amidohydro_2 domain-containing protein OS=Cephalotus follicularis OX=3775 GN=CFOL_v3_29168 PE=3 SV=1	E	Amino acid transport and metabolism	protein fluG [Pistacia vera]
NB_transcript_50963	--	0.013029	1.66108	normal	8.14354e-05	2.26542	up	[E]	Amino acid transport and metabolism	Molecular Function: glutamate 5-kinase activity (GO:0004349);; Molecular Function: glutamate-5-semialdehyde dehydrogenase activity (GO:0004350);; Molecular Function: ATP binding (GO:0005524);; Cellular Component: cytoplasm (GO:0005737);; Biological Process: L-proline biosynthetic process (GO:0055129);;	K12657|8.2e-107|dzi:111311098|K12657 delta-1-pyrroline-5-carboxylate synthetase [EC:2.7.2.11 1.2.1.41] | (RefSeq) delta-1-pyrroline-5-carboxylate synthase-like	[E]	Amino acid transport and metabolism	Amino acid kinase family	Delta-1-pyrroline-5-carboxylate synthase OS=Mesembryanthemum crystallinum OX=3544 GN=P5CS PE=2 SV=1	Delta-1-pyrroline-5-carboxylate synthase OS=Acer yangbiense OX=1000413 GN=EZV62_016508 PE=3 SV=1	E	Amino acid transport and metabolism	hypothetical protein EZV62_016508 [Acer yangbiense]
NB_transcript_51705	--	0.972412	0.0721163	normal	0.000350463	1.83735	up	[G]	Carbohydrate transport and metabolism	Molecular Function: 6-phosphofructokinase activity (GO:0003872);; Molecular Function: ATP binding (GO:0005524);; Cellular Component: cytoplasm (GO:0005737);; Biological Process: fructose 6-phosphate metabolic process (GO:0006002);; Molecular Function: metal ion binding (GO:0046872);;	K00850|2.0e-172|hbr:110646547|K00850 6-phosphofructokinase 1 [EC:2.7.1.11] | (RefSeq) ATP-dependent 6-phosphofructokinase 3-like	[G]	Carbohydrate transport and metabolism	Phosphofructokinase	ATP-dependent 6-phosphofructokinase 3 OS=Arabidopsis thaliana OX=3702 GN=PFK3 PE=1 SV=1	ATP-dependent 6-phosphofructokinase OS=Corchorus olitorius OX=93759 GN=PFK PE=3 SV=1	G	Carbohydrate transport and metabolism	hypothetical protein COLO4_18274 [Corchorus olitorius]
NB_transcript_52566	LOC109021470	0.106855	0.796988	normal	1.37041e-05	1.12693	up	[E]	Amino acid transport and metabolism	Molecular Function: glutamate-ammonia ligase activity (GO:0004356);; Molecular Function: ATP binding (GO:0005524);; Biological Process: glutamine biosynthetic process (GO:0006542);;	K01915|2.1e-72|vvi:100266191|K01915 glutamine synthetase [EC:6.3.1.2] | (RefSeq) GS, GS1, GS1-1; glutamine synthetase	[E]	Amino acid transport and metabolism	--	Glutamine synthetase cytosolic isozyme 1 OS=Vitis vinifera OX=29760 GN=GS1-1 PE=2 SV=1	Glutamine synthetase OS=Vitis vinifera OX=29760 GN=GS1-1 PE=3 SV=1	E	Amino acid transport and metabolism	glutamine synthetase cytosolic isozyme 1 isoform X1 [Juglans regia]
NB_transcript_5296	LOC18044762	0.855578	0.333857	normal	3.7015e-08	3.31661	up	[G]	Carbohydrate transport and metabolism	Biological Process: glucose metabolic process (GO:0006006);; Molecular Function: oxidoreductase activity, acting on the aldehyde or oxo group of donors, NAD or NADP as acceptor (GO:0016620);; Molecular Function: NADP binding (GO:0050661);; Molecular Function: NAD binding (GO:0051287);;	K00134|2.4e-100|cic:CICLE_v10032014mg|K00134 glyceraldehyde 3-phosphate dehydrogenase [EC:1.2.1.12] | (RefSeq) hypothetical protein	[G]	Carbohydrate transport and metabolism	Glyceraldehyde 3-phosphate dehydrogenase, C-terminal domain;; Glyceraldehyde 3-phosphate dehydrogenase, NAD binding domain	Glyceraldehyde-3-phosphate dehydrogenase, cytosolic (Fragment) OS=Nicotiana tabacum OX=4097 GN=GAPC PE=2 SV=1	Glyceraldehyde-3-phosphate dehydrogenase OS=Shorea beccariana OX=152410 GN=SbGAPC PE=2 SV=1	G	Carbohydrate transport and metabolism	glyceraldehyde-3-phosphate dehydrogenase, cytosolic [Citrus clementina]
NB_transcript_5361	LOC116119169	0.908433	-0.106428	normal	1.67973e-06	-1.13004	down	[G]	Carbohydrate transport and metabolism	Molecular Function: ribose-5-phosphate isomerase activity (GO:0004751);; Biological Process: pentose-phosphate shunt, non-oxidative branch (GO:0009052);;	K01807|2.7e-117|tcc:18609737|K01807 ribose 5-phosphate isomerase A [EC:5.3.1.6] | (RefSeq) probable ribose-5-phosphate isomerase 2	[G]	Carbohydrate transport and metabolism	Ribose 5-phosphate isomerase A (phosphoriboisomerase A)	Probable ribose-5-phosphate isomerase 2 OS=Arabidopsis thaliana OX=3702 GN=RPI2 PE=1 SV=1	Ribose-5-phosphate isomerase OS=Theobroma cacao OX=3641 GN=TCM_010816 PE=3 SV=1	G	Carbohydrate transport and metabolism	probable ribose-5-phosphate isomerase 2 [Pistacia vera]
NB_transcript_55346	--	0.647986	0.574927	normal	1.66393e-07	2.05855	up	[E]	Amino acid transport and metabolism	Molecular Function: L-aspartate:2-oxoglutarate aminotransferase activity (GO:0004069);; Cellular Component: mitochondrion (GO:0005739);; Biological Process: cellular amino acid metabolic process (GO:0006520);; Biological Process: biosynthetic process (GO:0009058);; Molecular Function: pyridoxal phosphate binding (GO:0030170);;	K14455|1.6e-138|cic:CICLE_v10011760mg|K14455 aspartate aminotransferase, mitochondrial [EC:2.6.1.1] | (RefSeq) hypothetical protein	[E]	Amino acid transport and metabolism	Aminotransferase class I and II;; Aminotransferase class I and II	Aspartate aminotransferase, mitochondrial OS=Arabidopsis thaliana OX=3702 GN=ASP1 PE=1 SV=1	Aspartate aminotransferase OS=Citrus sinensis OX=2711 GN=CISIN_1g013839mg PE=3 SV=1	E	Amino acid transport and metabolism	hypothetical protein CISIN_1g013839mg [Citrus sinensis]
NB_transcript_58226	--	0.972178	-0.0729749	normal	0.000122095	1.45633	up	[G]	Carbohydrate transport and metabolism	Molecular Function: triose-phosphate isomerase activity (GO:0004807);; Biological Process: glycolytic process (GO:0006096);;	K01803|6.9e-107|oeu:111406009|K01803 triosephosphate isomerase (TIM) [EC:5.3.1.1] | (RefSeq) triosephosphate isomerase, cytosolic-like	[G]	Carbohydrate transport and metabolism	Triosephosphate isomerase	Triosephosphate isomerase, cytosolic OS=Petunia hybrida OX=4102 GN=TPIP1 PE=2 SV=1	Triosphosphate isomerase-like protein type II OS=Dimocarpus longan OX=128017 PE=2 SV=1	G	Carbohydrate transport and metabolism	triosphosphate isomerase-like protein type II [Dimocarpus longan]
NB_transcript_59219	--	0.492556	0.765446	normal	4.87762e-06	2.8515	up	[E]	Amino acid transport and metabolism	Molecular Function: glutamate 5-kinase activity (GO:0004349);; Molecular Function: glutamate-5-semialdehyde dehydrogenase activity (GO:0004350);; Molecular Function: ATP binding (GO:0005524);; Cellular Component: cytoplasm (GO:0005737);; Biological Process: L-proline biosynthetic process (GO:0055129);;	K12657|0.0e+00|gab:108463517|K12657 delta-1-pyrroline-5-carboxylate synthetase [EC:2.7.2.11 1.2.1.41] | (RefSeq) delta-1-pyrroline-5-carboxylate synthase-like	[E]	Amino acid transport and metabolism	Amino acid kinase family;; Aldehyde dehydrogenase family	Delta-1-pyrroline-5-carboxylate synthase OS=Mesembryanthemum crystallinum OX=3544 GN=P5CS PE=2 SV=1	Delta-1-pyrroline-5-carboxylate synthase OS=Acer yangbiense OX=1000413 GN=EZV62_016508 PE=3 SV=1	E	Amino acid transport and metabolism	hypothetical protein EZV62_016508 [Acer yangbiense]
NB_transcript_59605	LOC111311098	0.013822	1.22293	normal	1.29716e-05	1.72527	up	[E]	Amino acid transport and metabolism	Molecular Function: glutamate 5-kinase activity (GO:0004349);; Cellular Component: cytoplasm (GO:0005737);; Biological Process: proline biosynthetic process (GO:0006561);; Molecular Function: oxidoreductase activity (GO:0016491);;	K12657|9.9e-189|dzi:111311098|K12657 delta-1-pyrroline-5-carboxylate synthetase [EC:2.7.2.11 1.2.1.41] | (RefSeq) delta-1-pyrroline-5-carboxylate synthase-like	[E]	Amino acid transport and metabolism	Amino acid kinase family	Delta-1-pyrroline-5-carboxylate synthase OS=Actinidia deliciosa OX=3627 PE=2 SV=1	Pyrroline-5-carboxylate synthetase isoform 3 OS=Theobroma cacao OX=3641 GN=TCM_021858 PE=3 SV=1	E	Amino acid transport and metabolism	delta-1-pyrroline-5-carboxylate synthase-like [Durio zibethinus]
NB_transcript_59788	--	0.694243	-0.584871	normal	2.46882e-05	-1.30563	down	[E]	Amino acid transport and metabolism	Molecular Function: L-threonine ammonia-lyase activity (GO:0004794);; Biological Process: isoleucine biosynthetic process (GO:0009097);; Molecular Function: pyridoxal phosphate binding (GO:0030170);;	K01754|4.5e-215|tcc:18598113|K01754 threonine dehydratase [EC:4.3.1.19] | (RefSeq) threonine dehydratase biosynthetic, chloroplastic	[E]	Amino acid transport and metabolism	Pyridoxal-phosphate dependent enzyme;; C-terminal regulatory domain of Threonine dehydratase	Threonine dehydratase biosynthetic, chloroplastic OS=Arabidopsis thaliana OX=3702 GN=OMR1 PE=1 SV=1	Threonine dehydratase OS=Trema orientale OX=63057 GN=TorOMR1 PE=3 SV=1	E	Amino acid transport and metabolism	Threonine dehydratase [Trema orientale]
NB_transcript_63706	--	--	--	--	5.26381e-09	2.79723	up	[G]	Carbohydrate transport and metabolism	Biological Process: glucose metabolic process (GO:0006006);; Molecular Function: oxidoreductase activity, acting on the aldehyde or oxo group of donors, NAD or NADP as acceptor (GO:0016620);; Molecular Function: NADP binding (GO:0050661);; Molecular Function: NAD binding (GO:0051287);;	K00134|7.0e-63|cic:CICLE_v10032014mg|K00134 glyceraldehyde 3-phosphate dehydrogenase [EC:1.2.1.12] | (RefSeq) hypothetical protein	[G]	Carbohydrate transport and metabolism	Glyceraldehyde 3-phosphate dehydrogenase, C-terminal domain	Glyceraldehyde-3-phosphate dehydrogenase, cytosolic OS=Ranunculus acris OX=3447 GN=GAPC PE=2 SV=1	Glyceraldehyde-3-phosphate dehydrogenase OS=Papaver somniferum OX=3469 GN=C5167_006547 PE=3 SV=1	G	Carbohydrate transport and metabolism	hypothetical protein GIB67_009261 [Kingdonia uniflora]
NB_transcript_65643	--	0.0133813	1.70579	normal	1.57009e-05	2.1888	up	[E]	Amino acid transport and metabolism	Molecular Function: glutamate 5-kinase activity (GO:0004349);; Molecular Function: glutamate-5-semialdehyde dehydrogenase activity (GO:0004350);; Molecular Function: ATP binding (GO:0005524);; Cellular Component: cytoplasm (GO:0005737);; Biological Process: L-proline biosynthetic process (GO:0055129);;	K12657|2.9e-231|dzi:111311098|K12657 delta-1-pyrroline-5-carboxylate synthetase [EC:2.7.2.11 1.2.1.41] | (RefSeq) delta-1-pyrroline-5-carboxylate synthase-like	[E]	Amino acid transport and metabolism	Amino acid kinase family	Delta-1-pyrroline-5-carboxylate synthase OS=Actinidia deliciosa OX=3627 PE=2 SV=1	Delta-1-pyrroline-5-carboxylate synthase OS=Acer yangbiense OX=1000413 GN=EZV62_016508 PE=3 SV=1	E	Amino acid transport and metabolism	hypothetical protein EZV62_016508 [Acer yangbiense]
NB_transcript_66066	--	0.662687	0.502003	normal	0.00368083	1.5301	up	[E]	Amino acid transport and metabolism	Molecular Function: iron ion binding (GO:0005506);; Biological Process: glutamate biosynthetic process (GO:0006537);; Molecular Function: FMN binding (GO:0010181);; Molecular Function: glutamate synthase (NADH) activity (GO:0016040);; Molecular Function: flavin adenine dinucleotide binding (GO:0050660);; Molecular Function: 3 iron, 4 sulfur cluster binding (GO:0051538);;	K00264|0.0e+00|cit:102620225|K00264 glutamate synthase (NADH) [EC:1.4.1.14] | (RefSeq) glutamate synthase 1 [NADH], chloroplastic isoform X1	[E]	Amino acid transport and metabolism	GXGXG motif;; Pyridine nucleotide-disulphide oxidoreductase;; Dihydroprymidine dehydrogenase domain II, 4Fe-4S cluster;; Conserved region in glutamate synthase;; NAD(P)-binding Rossmann-like domain;; Pyridine nucleotide-disulphide oxidoreductase;; Flavin containing amine oxidoreductase;; Conserved region in glutamate synthase;; Glutamate synthase central domain;; Glutamate synthase central domain	Glutamate synthase [NADH], amyloplastic OS=Medicago sativa OX=3879 PE=1 SV=1	Glutamine amidotransferase type-2 domain-containing protein OS=Acer yangbiense OX=1000413 GN=EZV62_006159 PE=3 SV=1	E	Amino acid transport and metabolism	hypothetical protein EZV62_006159 [Acer yangbiense]
NB_transcript_66393	--	0.833095	0.368833	normal	0.00550437	1.46432	up	[G]	Carbohydrate transport and metabolism	Molecular Function: sedoheptulose-7-phosphate:D-glyceraldehyde-3-phosphate glyceronetransferase activity (GO:0004801);; Cellular Component: cytoplasm (GO:0005737);; Biological Process: carbohydrate metabolic process (GO:0005975);; Biological Process: pentose-phosphate shunt (GO:0006098);;	K00616|1.5e-47|mesc:110621208|K00616 transaldolase [EC:2.2.1.2] | (RefSeq) uncharacterized protein LOC110621208 isoform X1	[G]	Carbohydrate transport and metabolism	Transaldolase/Fructose-6-phosphate aldolase	--	Transaldolase OS=Manihot esculenta OX=3983 GN=MANES_08G100600 PE=3 SV=1	G	Carbohydrate transport and metabolism	hypothetical protein F8388_006077 [Cannabis sativa]
NB_transcript_6713	LOC112500305	0.22991	0.639276	normal	0.00914436	1.34759	up	[E]	Amino acid transport and metabolism	--	K01953|7.5e-07|sbi:110430248|K01953 asparagine synthase (glutamine-hydrolysing) [EC:6.3.5.4] | (RefSeq) asparagine synthetase [glutamine-hydrolyzing] 1	--	--	Aluminium induced protein;; Glutamine amidotransferase domain;; Glutamine amidotransferase domain;; Aluminium induced protein	Stem-specific protein TSJT1 OS=Nicotiana tabacum OX=4097 GN=TSJT1 PE=2 SV=1	DUF3700 domain-containing protein OS=Cynara cardunculus var. scolymus OX=59895 GN=Ccrd_020175 PE=4 SV=1	S	Function unknown	stem-specific protein TSJT1 [Cynara cardunculus var. scolymus]
NB_transcript_68006	LOC110673635	0.975543	-0.0335349	normal	5.07453e-11	1.22531	up	[T]	Signal transduction mechanisms	Molecular Function: magnesium ion binding (GO:0000287);; Molecular Function: pyruvate kinase activity (GO:0004743);; Molecular Function: kinase activity (GO:0016301);; Molecular Function: potassium ion binding (GO:0030955);;	K00873|1.1e-197|hbr:110673635|K00873 pyruvate kinase [EC:2.7.1.40] | (RefSeq) pyruvate kinase, cytosolic isozyme-like isoform X1	[G]	Carbohydrate transport and metabolism	Pyruvate kinase, barrel domain;; Pyruvate kinase, alpha/beta domain;; Pyruvate kinase, barrel domain	Pyruvate kinase, cytosolic isozyme OS=Nicotiana tabacum OX=4097 PE=2 SV=1	Pyruvate kinase OS=Manihot esculenta OX=3983 GN=MANES_16G035000 PE=3 SV=1	G	Carbohydrate transport and metabolism	pyruvate kinase, cytosolic isozyme-like isoform X1 [Hevea brasiliensis]
NB_transcript_70289	LOC117933546	0.360874	-0.596924	normal	0.00608619	-1.08354	down	[G]	Carbohydrate transport and metabolism	Molecular Function: 6-phosphofructokinase activity (GO:0003872);; Molecular Function: ATP binding (GO:0005524);; Cellular Component: cytoplasm (GO:0005737);; Biological Process: fructose 6-phosphate metabolic process (GO:0006002);; Molecular Function: metal ion binding (GO:0046872);;	K00850|5.2e-89|pavi:110764725|K00850 6-phosphofructokinase 1 [EC:2.7.1.11] | (RefSeq) ATP-dependent 6-phosphofructokinase 4, chloroplastic isoform X1	[G]	Carbohydrate transport and metabolism	Phosphofructokinase;; Diacylglycerol kinase catalytic domain	ATP-dependent 6-phosphofructokinase 4, chloroplastic OS=Arabidopsis thaliana OX=3702 GN=PFK4 PE=1 SV=1	ATP-dependent 6-phosphofructokinase OS=Prunus persica OX=3760 GN=PFK PE=3 SV=1	G	Carbohydrate transport and metabolism	ATP-dependent 6-phosphofructokinase 4, chloroplastic isoform X1 [Vitis riparia]
NB_transcript_73053	LOC115989704	0.57695	-0.30676	normal	3.90298e-10	-1.24526	down	[CHR]	--	Molecular Function: phosphoglycerate dehydrogenase activity (GO:0004617);; Biological Process: L-serine biosynthetic process (GO:0006564);; Molecular Function: NAD binding (GO:0051287);;	K00058|1.6e-191|qsu:111997253|K00058 D-3-phosphoglycerate dehydrogenase / 2-oxoglutarate reductase [EC:1.1.1.95 1.1.1.399] | (RefSeq) D-3-phosphoglycerate dehydrogenase 2, chloroplastic-like	[E]	Amino acid transport and metabolism	D-isomer specific 2-hydroxyacid dehydrogenase, NAD binding domain;; ACT domain;; Acetohydroxy acid isomeroreductase, NADPH-binding domain	D-3-phosphoglycerate dehydrogenase 2, chloroplastic OS=Arabidopsis thaliana OX=3702 GN=PGDH2 PE=1 SV=2	D-3-phosphoglycerate dehydrogenase OS=Cajanus cajan OX=3821 GN=KK1_000049 PE=3 SV=1	E	Amino acid transport and metabolism	D-3-phosphoglycerate dehydrogenase 2, chloroplastic-like [Quercus lobata]
NB_transcript_73925	LOC8277060	0.0718951	-1.34369	normal	0.00526654	-1.8002	down	--	--	Molecular Function: magnesium ion binding (GO:0000287);; Molecular Function: pyruvate kinase activity (GO:0004743);; Cellular Component: cytoplasm (GO:0005737);; Biological Process: glycolytic process (GO:0006096);; Cellular Component: chloroplast stroma (GO:0009570);; Molecular Function: kinase activity (GO:0016301);; Molecular Function: potassium ion binding (GO:0030955);;	K00873|1.1e-48|rcu:8277060|K00873 pyruvate kinase [EC:2.7.1.40] | (RefSeq) plastidial pyruvate kinase 2	[G]	Carbohydrate transport and metabolism	Pyruvate kinase, barrel domain;; Pyruvate kinase, alpha/beta domain	Plastidial pyruvate kinase 2 OS=Arabidopsis thaliana OX=3702 GN=PKP2 PE=1 SV=1	Pyruvate kinase OS=Ricinus communis OX=3988 GN=RCOM_1581420 PE=3 SV=1	G	Carbohydrate transport and metabolism	plastidial pyruvate kinase 2 [Ricinus communis]
NB_transcript_74085	--	0.640487	0.634286	normal	2.23878e-07	2.95902	up	[G]	Carbohydrate transport and metabolism	Molecular Function: phosphoglycerate mutase activity (GO:0004619);; Cellular Component: cytoplasm (GO:0005737);; Biological Process: glucose catabolic process (GO:0006007);; Molecular Function: manganese ion binding (GO:0030145);;	K15633|2.8e-29|cic:CICLE_v10011402mg|K15633 2,3-bisphosphoglycerate-independent phosphoglycerate mutase [EC:5.4.2.12] | (RefSeq) hypothetical protein	[G]	Carbohydrate transport and metabolism	Metalloenzyme superfamily;; BPG-independent PGAM N-terminus (iPGM_N)	2,3-bisphosphoglycerate-independent phosphoglycerate mutase OS=Mesembryanthemum crystallinum OX=3544 GN=PGM1 PE=2 SV=1	Phosphoglycerate mutase (2,3-diphosphoglycerate-independent) OS=Punica granatum OX=22663 GN=CRG98_038537 PE=3 SV=1	G	Carbohydrate transport and metabolism	hypothetical protein CRG98_038537 [Punica granatum]
NB_transcript_74548	--	0.909385	0.176717	normal	1.04536e-10	2.03332	up	[G]	Carbohydrate transport and metabolism	Molecular Function: fructose-bisphosphate aldolase activity (GO:0004332);; Biological Process: glycolytic process (GO:0006096);;	K01623|3.3e-114|hbr:110638559|K01623 fructose-bisphosphate aldolase, class I [EC:4.1.2.13] | (RefSeq) fructose-bisphosphate aldolase 6, cytosolic	[G]	Carbohydrate transport and metabolism	Fructose-bisphosphate aldolase class-I;; Fructose-bisphosphate aldolase class-I	Fructose-bisphosphate aldolase 6, cytosolic OS=Arabidopsis thaliana OX=3702 GN=FBA6 PE=1 SV=1	Fructose-bisphosphate aldolase OS=Cephalotus follicularis OX=3775 GN=CFOL_v3_24846 PE=3 SV=1	G	Carbohydrate transport and metabolism	LOW QUALITY PROTEIN: Glycolytic domain-containing protein [Cephalotus follicularis]
NB_transcript_74608	--	0.00161633	1.66231	up	0.000575159	1.4339	up	[E]	Amino acid transport and metabolism	Molecular Function: glutamate 5-kinase activity (GO:0004349);; Molecular Function: glutamate-5-semialdehyde dehydrogenase activity (GO:0004350);; Molecular Function: ATP binding (GO:0005524);; Cellular Component: cytoplasm (GO:0005737);; Biological Process: L-proline biosynthetic process (GO:0055129);;	K12657|9.6e-105|dzi:111311098|K12657 delta-1-pyrroline-5-carboxylate synthetase [EC:2.7.2.11 1.2.1.41] | (RefSeq) delta-1-pyrroline-5-carboxylate synthase-like	[E]	Amino acid transport and metabolism	Amino acid kinase family	Delta-1-pyrroline-5-carboxylate synthase OS=Vigna aconitifolia OX=3918 PE=2 SV=1	Delta-1-pyrroline-5-carboxylate synthase OS=Acer yangbiense OX=1000413 GN=EZV62_016508 PE=3 SV=1	E	Amino acid transport and metabolism	hypothetical protein EZV62_016508 [Acer yangbiense]
NB_transcript_75296	LOC102619865	0.688793	0.442003	normal	2.8276e-05	2.19488	up	[E]	Amino acid transport and metabolism	Molecular Function: transaminase activity (GO:0008483);; Biological Process: biosynthetic process (GO:0009058);; Molecular Function: pyridoxal phosphate binding (GO:0030170);;	K10206|1.2e-71|cic:CICLE_v10003912mg|K10206 LL-diaminopimelate aminotransferase [EC:2.6.1.83] | (RefSeq) hypothetical protein	[E]	Amino acid transport and metabolism	Aminotransferase class I and II	Probable LL-diaminopimelate aminotransferase, chloroplastic OS=Oryza sativa subsp. japonica OX=39947 GN=AGD2 PE=2 SV=1	Aminotran_1_2 domain-containing protein (Fragment) OS=Citrus sinensis OX=2711 GN=CISIN_1g036024mg PE=4 SV=1	E	Amino acid transport and metabolism	aminotransferase ALD1, chloroplastic isoform X1 [Citrus sinensis]

## Sheet: Supplementary Table S9
Supplymentary Table S9. Transcripts predicted to encode transcription factors (TFs)
TF_ID	TF Family
NB_transcript_16552	Alfin-like
NB_transcript_26473	Alfin-like
NB_transcript_31295	Alfin-like
NB_transcript_35728	Alfin-like
NB_transcript_47059	Alfin-like
NB_transcript_48600	Alfin-like
NB_transcript_5171	Alfin-like
NB_transcript_53980	Alfin-like
NB_transcript_64225	Alfin-like
NB_transcript_68489	Alfin-like
NB_transcript_69256	Alfin-like
NB_transcript_70552	Alfin-like
NB_transcript_8476	Alfin-like
NB_transcript_33041	AP2/ERF-AP2
NB_transcript_36152	AP2/ERF-AP2
NB_transcript_36748	AP2/ERF-AP2
NB_transcript_48280	AP2/ERF-AP2
NB_transcript_51552	AP2/ERF-AP2
NB_transcript_57955	AP2/ERF-AP2
NB_transcript_61687	AP2/ERF-AP2
NB_transcript_72285	AP2/ERF-AP2
NB_transcript_73188	AP2/ERF-AP2
NB_transcript_75460	AP2/ERF-AP2
NB_transcript_10033	AP2/ERF-ERF
NB_transcript_12592	AP2/ERF-ERF
NB_transcript_14865	AP2/ERF-ERF
NB_transcript_20424	AP2/ERF-ERF
NB_transcript_20479	AP2/ERF-ERF
NB_transcript_23607	AP2/ERF-ERF
NB_transcript_24070	AP2/ERF-ERF
NB_transcript_24320	AP2/ERF-ERF
NB_transcript_24654	AP2/ERF-ERF
NB_transcript_2497	AP2/ERF-ERF
NB_transcript_24981	AP2/ERF-ERF
NB_transcript_25396	AP2/ERF-ERF
NB_transcript_26580	AP2/ERF-ERF
NB_transcript_2709	AP2/ERF-ERF
NB_transcript_28843	AP2/ERF-ERF
NB_transcript_2885	AP2/ERF-ERF
NB_transcript_29094	AP2/ERF-ERF
NB_transcript_29528	AP2/ERF-ERF
NB_transcript_29600	AP2/ERF-ERF
NB_transcript_30560	AP2/ERF-ERF
NB_transcript_30733	AP2/ERF-ERF
NB_transcript_31582	AP2/ERF-ERF
NB_transcript_31741	AP2/ERF-ERF
NB_transcript_31898	AP2/ERF-ERF
NB_transcript_32934	AP2/ERF-ERF
NB_transcript_33333	AP2/ERF-ERF
NB_transcript_33463	AP2/ERF-ERF
NB_transcript_33988	AP2/ERF-ERF
NB_transcript_34245	AP2/ERF-ERF
NB_transcript_3466	AP2/ERF-ERF
NB_transcript_35717	AP2/ERF-ERF
NB_transcript_37146	AP2/ERF-ERF
NB_transcript_37500	AP2/ERF-ERF
NB_transcript_38129	AP2/ERF-ERF
NB_transcript_39102	AP2/ERF-ERF
NB_transcript_39830	AP2/ERF-ERF
NB_transcript_40259	AP2/ERF-ERF
NB_transcript_41294	AP2/ERF-ERF
NB_transcript_4144	AP2/ERF-ERF
NB_transcript_42015	AP2/ERF-ERF
NB_transcript_42809	AP2/ERF-ERF
NB_transcript_4579	AP2/ERF-ERF
NB_transcript_46578	AP2/ERF-ERF
NB_transcript_48991	AP2/ERF-ERF
NB_transcript_50273	AP2/ERF-ERF
NB_transcript_50650	AP2/ERF-ERF
NB_transcript_5107	AP2/ERF-ERF
NB_transcript_51732	AP2/ERF-ERF
NB_transcript_5179	AP2/ERF-ERF
NB_transcript_53474	AP2/ERF-ERF
NB_transcript_53847	AP2/ERF-ERF
NB_transcript_54584	AP2/ERF-ERF
NB_transcript_55442	AP2/ERF-ERF
NB_transcript_56904	AP2/ERF-ERF
NB_transcript_57591	AP2/ERF-ERF
NB_transcript_58217	AP2/ERF-ERF
NB_transcript_59708	AP2/ERF-ERF
NB_transcript_60691	AP2/ERF-ERF
NB_transcript_62860	AP2/ERF-ERF
NB_transcript_63760	AP2/ERF-ERF
NB_transcript_6377	AP2/ERF-ERF
NB_transcript_6500	AP2/ERF-ERF
NB_transcript_65044	AP2/ERF-ERF
NB_transcript_66006	AP2/ERF-ERF
NB_transcript_66662	AP2/ERF-ERF
NB_transcript_68102	AP2/ERF-ERF
NB_transcript_68996	AP2/ERF-ERF
NB_transcript_7000	AP2/ERF-ERF
NB_transcript_71170	AP2/ERF-ERF
NB_transcript_7308	AP2/ERF-ERF
NB_transcript_7417	AP2/ERF-ERF
NB_transcript_75144	AP2/ERF-ERF
NB_transcript_75570	AP2/ERF-ERF
NB_transcript_7616	AP2/ERF-ERF
NB_transcript_7691	AP2/ERF-ERF
NB_transcript_7868	AP2/ERF-ERF
NB_transcript_8027	AP2/ERF-ERF
NB_transcript_9389	AP2/ERF-ERF
NB_transcript_4623	AP2/ERF-RAV
NB_transcript_28604	B3
NB_transcript_29186	B3
NB_transcript_31952	B3
NB_transcript_37453	B3
NB_transcript_39611	B3
NB_transcript_40512	B3
NB_transcript_45189	B3
NB_transcript_46595	B3
NB_transcript_54344	B3
NB_transcript_57121	B3
NB_transcript_58587	B3
NB_transcript_62742	B3
NB_transcript_65889	B3
NB_transcript_674	B3
NB_transcript_75281	B3
NB_transcript_23477	B3-ARF
NB_transcript_28572	B3-ARF
NB_transcript_30695	B3-ARF
NB_transcript_31331	B3-ARF
NB_transcript_34054	B3-ARF
NB_transcript_35390	B3-ARF
NB_transcript_36909	B3-ARF
NB_transcript_39231	B3-ARF
NB_transcript_43313	B3-ARF
NB_transcript_44628	B3-ARF
NB_transcript_44726	B3-ARF
NB_transcript_455	B3-ARF
NB_transcript_47767	B3-ARF
NB_transcript_48467	B3-ARF
NB_transcript_50601	B3-ARF
NB_transcript_52075	B3-ARF
NB_transcript_55168	B3-ARF
NB_transcript_56103	B3-ARF
NB_transcript_59032	B3-ARF
NB_transcript_64929	B3-ARF
NB_transcript_64952	B3-ARF
NB_transcript_65392	B3-ARF
NB_transcript_66104	B3-ARF
NB_transcript_67523	B3-ARF
NB_transcript_68020	B3-ARF
NB_transcript_70558	B3-ARF
NB_transcript_70831	B3-ARF
NB_transcript_73765	B3-ARF
NB_transcript_884	B3-ARF
NB_transcript_918	B3-ARF
NB_transcript_22905	BBR-BPC
NB_transcript_23433	BBR-BPC
NB_transcript_45913	BBR-BPC
NB_transcript_48267	BBR-BPC
NB_transcript_67726	BBR-BPC
NB_transcript_24132	BES1
NB_transcript_33867	BES1
NB_transcript_36651	BES1
NB_transcript_37646	BES1
NB_transcript_48171	BES1
NB_transcript_58357	BES1
NB_transcript_66224	BES1
NB_transcript_69583	BES1
NB_transcript_1209	bHLH
NB_transcript_1467	bHLH
NB_transcript_22904	bHLH
NB_transcript_23485	bHLH
NB_transcript_24137	bHLH
NB_transcript_24223	bHLH
NB_transcript_24680	bHLH
NB_transcript_26831	bHLH
NB_transcript_27031	bHLH
NB_transcript_27495	bHLH
NB_transcript_28460	bHLH
NB_transcript_29995	bHLH
NB_transcript_30551	bHLH
NB_transcript_30626	bHLH
NB_transcript_32232	bHLH
NB_transcript_32277	bHLH
NB_transcript_32284	bHLH
NB_transcript_33305	bHLH
NB_transcript_35992	bHLH
NB_transcript_36528	bHLH
NB_transcript_38362	bHLH
NB_transcript_4008	bHLH
NB_transcript_40922	bHLH
NB_transcript_41453	bHLH
NB_transcript_42975	bHLH
NB_transcript_43019	bHLH
NB_transcript_43266	bHLH
NB_transcript_44906	bHLH
NB_transcript_46124	bHLH
NB_transcript_4655	bHLH
NB_transcript_48020	bHLH
NB_transcript_48478	bHLH
NB_transcript_48550	bHLH
NB_transcript_50105	bHLH
NB_transcript_50620	bHLH
NB_transcript_52108	bHLH
NB_transcript_52198	bHLH
NB_transcript_52394	bHLH
NB_transcript_52630	bHLH
NB_transcript_5424	bHLH
NB_transcript_54714	bHLH
NB_transcript_57161	bHLH
NB_transcript_57367	bHLH
NB_transcript_58095	bHLH
NB_transcript_59401	bHLH
NB_transcript_60024	bHLH
NB_transcript_60760	bHLH
NB_transcript_62378	bHLH
NB_transcript_65801	bHLH
NB_transcript_65865	bHLH
NB_transcript_65906	bHLH
NB_transcript_66619	bHLH
NB_transcript_67855	bHLH
NB_transcript_68595	bHLH
NB_transcript_68678	bHLH
NB_transcript_70114	bHLH
NB_transcript_70911	bHLH
NB_transcript_74363	bHLH
NB_transcript_7505	bHLH
NB_transcript_75713	bHLH
NB_transcript_7644	bHLH
NB_transcript_7776	bHLH
NB_transcript_9233	bHLH
NB_transcript_9745	bHLH
NB_transcript_10123	bZIP
NB_transcript_1415	bZIP
NB_transcript_1917	bZIP
NB_transcript_2254	bZIP
NB_transcript_2541	bZIP
NB_transcript_25611	bZIP
NB_transcript_27048	bZIP
NB_transcript_2811	bZIP
NB_transcript_28146	bZIP
NB_transcript_29329	bZIP
NB_transcript_2982	bZIP
NB_transcript_3194	bZIP
NB_transcript_32109	bZIP
NB_transcript_3215	bZIP
NB_transcript_33072	bZIP
NB_transcript_34967	bZIP
NB_transcript_36714	bZIP
NB_transcript_37326	bZIP
NB_transcript_37342	bZIP
NB_transcript_37572	bZIP
NB_transcript_38293	bZIP
NB_transcript_38934	bZIP
NB_transcript_4030	bZIP
NB_transcript_40618	bZIP
NB_transcript_40974	bZIP
NB_transcript_43418	bZIP
NB_transcript_44702	bZIP
NB_transcript_44920	bZIP
NB_transcript_45725	bZIP
NB_transcript_4598	bZIP
NB_transcript_4692	bZIP
NB_transcript_49611	bZIP
NB_transcript_50978	bZIP
NB_transcript_51383	bZIP
NB_transcript_53163	bZIP
NB_transcript_53671	bZIP
NB_transcript_53715	bZIP
NB_transcript_54053	bZIP
NB_transcript_55667	bZIP
NB_transcript_55921	bZIP
NB_transcript_57286	bZIP
NB_transcript_57640	bZIP
NB_transcript_61591	bZIP
NB_transcript_62298	bZIP
NB_transcript_63325	bZIP
NB_transcript_64776	bZIP
NB_transcript_65765	bZIP
NB_transcript_67157	bZIP
NB_transcript_67584	bZIP
NB_transcript_69138	bZIP
NB_transcript_70671	bZIP
NB_transcript_70857	bZIP
NB_transcript_71121	bZIP
NB_transcript_71498	bZIP
NB_transcript_71819	bZIP
NB_transcript_7186	bZIP
NB_transcript_74122	bZIP
NB_transcript_75576	bZIP
NB_transcript_8365	bZIP
NB_transcript_8723	bZIP
NB_transcript_27310	C2C2-CO-like
NB_transcript_35351	C2C2-CO-like
NB_transcript_36859	C2C2-CO-like
NB_transcript_40111	C2C2-CO-like
NB_transcript_47837	C2C2-CO-like
NB_transcript_4796	C2C2-CO-like
NB_transcript_52831	C2C2-CO-like
NB_transcript_60771	C2C2-CO-like
NB_transcript_6135	C2C2-CO-like
NB_transcript_62787	C2C2-CO-like
NB_transcript_25649	C2C2-Dof
NB_transcript_25890	C2C2-Dof
NB_transcript_34411	C2C2-Dof
NB_transcript_48430	C2C2-Dof
NB_transcript_49796	C2C2-Dof
NB_transcript_51022	C2C2-Dof
NB_transcript_5157	C2C2-Dof
NB_transcript_53686	C2C2-Dof
NB_transcript_68799	C2C2-Dof
NB_transcript_71410	C2C2-Dof
NB_transcript_7843	C2C2-Dof
NB_transcript_10586	C2C2-GATA
NB_transcript_10717	C2C2-GATA
NB_transcript_25933	C2C2-GATA
NB_transcript_25989	C2C2-GATA
NB_transcript_26668	C2C2-GATA
NB_transcript_30322	C2C2-GATA
NB_transcript_35238	C2C2-GATA
NB_transcript_37916	C2C2-GATA
NB_transcript_42737	C2C2-GATA
NB_transcript_43838	C2C2-GATA
NB_transcript_45467	C2C2-GATA
NB_transcript_5054	C2C2-GATA
NB_transcript_54052	C2C2-GATA
NB_transcript_57878	C2C2-GATA
NB_transcript_62951	C2C2-GATA
NB_transcript_65042	C2C2-GATA
NB_transcript_70824	C2C2-GATA
NB_transcript_71190	C2C2-GATA
NB_transcript_8757	C2C2-GATA
NB_transcript_9816	C2C2-GATA
NB_transcript_53645	C2C2-LSD
NB_transcript_75617	C2C2-LSD
NB_transcript_62766	C2C2-YABBY
NB_transcript_10639	C2H2
NB_transcript_10729	C2H2
NB_transcript_2171	C2H2
NB_transcript_2226	C2H2
NB_transcript_2294	C2H2
NB_transcript_23615	C2H2
NB_transcript_24560	C2H2
NB_transcript_26216	C2H2
NB_transcript_27469	C2H2
NB_transcript_27714	C2H2
NB_transcript_27803	C2H2
NB_transcript_27898	C2H2
NB_transcript_27957	C2H2
NB_transcript_30209	C2H2
NB_transcript_30701	C2H2
NB_transcript_31343	C2H2
NB_transcript_32137	C2H2
NB_transcript_33559	C2H2
NB_transcript_3454	C2H2
NB_transcript_35527	C2H2
NB_transcript_38043	C2H2
NB_transcript_38592	C2H2
NB_transcript_40141	C2H2
NB_transcript_40271	C2H2
NB_transcript_40339	C2H2
NB_transcript_40692	C2H2
NB_transcript_42140	C2H2
NB_transcript_43051	C2H2
NB_transcript_44331	C2H2
NB_transcript_44893	C2H2
NB_transcript_46	C2H2
NB_transcript_47770	C2H2
NB_transcript_48633	C2H2
NB_transcript_50573	C2H2
NB_transcript_53201	C2H2
NB_transcript_54092	C2H2
NB_transcript_55117	C2H2
NB_transcript_55277	C2H2
NB_transcript_5594	C2H2
NB_transcript_55951	C2H2
NB_transcript_57266	C2H2
NB_transcript_57865	C2H2
NB_transcript_5842	C2H2
NB_transcript_58886	C2H2
NB_transcript_59398	C2H2
NB_transcript_59743	C2H2
NB_transcript_63402	C2H2
NB_transcript_64371	C2H2
NB_transcript_64396	C2H2
NB_transcript_65191	C2H2
NB_transcript_65704	C2H2
NB_transcript_67043	C2H2
NB_transcript_67080	C2H2
NB_transcript_67273	C2H2
NB_transcript_71890	C2H2
NB_transcript_72574	C2H2
NB_transcript_7349	C2H2
NB_transcript_74176	C2H2
NB_transcript_74921	C2H2
NB_transcript_74967	C2H2
NB_transcript_75898	C2H2
NB_transcript_791	C2H2
NB_transcript_8226	C2H2
NB_transcript_1042	C3H
NB_transcript_1563	C3H
NB_transcript_15897	C3H
NB_transcript_1595	C3H
NB_transcript_1647	C3H
NB_transcript_1880	C3H
NB_transcript_24249	C3H
NB_transcript_28134	C3H
NB_transcript_28734	C3H
NB_transcript_2937	C3H
NB_transcript_31197	C3H
NB_transcript_33996	C3H
NB_transcript_35655	C3H
NB_transcript_3613	C3H
NB_transcript_36251	C3H
NB_transcript_36552	C3H
NB_transcript_36839	C3H
NB_transcript_38315	C3H
NB_transcript_38737	C3H
NB_transcript_3960	C3H
NB_transcript_40062	C3H
NB_transcript_4189	C3H
NB_transcript_42750	C3H
NB_transcript_43563	C3H
NB_transcript_45296	C3H
NB_transcript_46793	C3H
NB_transcript_47936	C3H
NB_transcript_48629	C3H
NB_transcript_49064	C3H
NB_transcript_49539	C3H
NB_transcript_50531	C3H
NB_transcript_51566	C3H
NB_transcript_51572	C3H
NB_transcript_54222	C3H
NB_transcript_55159	C3H
NB_transcript_55479	C3H
NB_transcript_56423	C3H
NB_transcript_59503	C3H
NB_transcript_60406	C3H
NB_transcript_60676	C3H
NB_transcript_61796	C3H
NB_transcript_64312	C3H
NB_transcript_65323	C3H
NB_transcript_65705	C3H
NB_transcript_66105	C3H
NB_transcript_66847	C3H
NB_transcript_67214	C3H
NB_transcript_68839	C3H
NB_transcript_69633	C3H
NB_transcript_70153	C3H
NB_transcript_71417	C3H
NB_transcript_71603	C3H
NB_transcript_73154	C3H
NB_transcript_73740	C3H
NB_transcript_75167	C3H
NB_transcript_75213	C3H
NB_transcript_758	C3H
NB_transcript_801	C3H
NB_transcript_998	C3H
NB_transcript_33890	CAMTA
NB_transcript_490	CAMTA
NB_transcript_50025	CAMTA
NB_transcript_545	CAMTA
NB_transcript_59742	CAMTA
NB_transcript_75282	CAMTA
NB_transcript_25904	CPP
NB_transcript_49349	CPP
NB_transcript_5209	CPP
NB_transcript_58977	CPP
NB_transcript_61097	CPP
NB_transcript_73329	CPP
NB_transcript_73564	CPP
NB_transcript_29940	CSD
NB_transcript_24995	DBB
NB_transcript_68344	DBB
NB_transcript_73296	DBB
NB_transcript_45723	DBP
NB_transcript_47800	DBP
NB_transcript_66476	DBP
NB_transcript_22706	E2F-DP
NB_transcript_23888	E2F-DP
NB_transcript_54116	E2F-DP
NB_transcript_1017	EIL
NB_transcript_26192	EIL
NB_transcript_31265	EIL
NB_transcript_50463	EIL
NB_transcript_1731	FAR1
NB_transcript_1999	FAR1
NB_transcript_23251	FAR1
NB_transcript_28710	FAR1
NB_transcript_38233	FAR1
NB_transcript_38736	FAR1
NB_transcript_39054	FAR1
NB_transcript_39783	FAR1
NB_transcript_40781	FAR1
NB_transcript_47901	FAR1
NB_transcript_49094	FAR1
NB_transcript_50716	FAR1
NB_transcript_51305	FAR1
NB_transcript_52645	FAR1
NB_transcript_54563	FAR1
NB_transcript_61241	FAR1
NB_transcript_61452	FAR1
NB_transcript_62024	FAR1
NB_transcript_66526	FAR1
NB_transcript_68788	FAR1
NB_transcript_70193	FAR1
NB_transcript_70610	FAR1
NB_transcript_73456	FAR1
NB_transcript_931	FAR1
NB_transcript_1425	GARP-ARR-B
NB_transcript_2397	GARP-ARR-B
NB_transcript_45587	GARP-ARR-B
NB_transcript_48897	GARP-ARR-B
NB_transcript_51246	GARP-ARR-B
NB_transcript_59097	GARP-ARR-B
NB_transcript_68629	GARP-ARR-B
NB_transcript_68702	GARP-ARR-B
NB_transcript_69380	GARP-ARR-B
NB_transcript_71031	GARP-ARR-B
NB_transcript_1929	GARP-G2-like
NB_transcript_1972	GARP-G2-like
NB_transcript_2150	GARP-G2-like
NB_transcript_31089	GARP-G2-like
NB_transcript_31501	GARP-G2-like
NB_transcript_31783	GARP-G2-like
NB_transcript_33183	GARP-G2-like
NB_transcript_38775	GARP-G2-like
NB_transcript_39514	GARP-G2-like
NB_transcript_3959	GARP-G2-like
NB_transcript_40767	GARP-G2-like
NB_transcript_44150	GARP-G2-like
NB_transcript_44356	GARP-G2-like
NB_transcript_45109	GARP-G2-like
NB_transcript_47531	GARP-G2-like
NB_transcript_4863	GARP-G2-like
NB_transcript_50260	GARP-G2-like
NB_transcript_52248	GARP-G2-like
NB_transcript_52588	GARP-G2-like
NB_transcript_55299	GARP-G2-like
NB_transcript_58642	GARP-G2-like
NB_transcript_6452	GARP-G2-like
NB_transcript_65168	GARP-G2-like
NB_transcript_65518	GARP-G2-like
NB_transcript_67877	GARP-G2-like
NB_transcript_68398	GARP-G2-like
NB_transcript_71218	GARP-G2-like
NB_transcript_75215	GARP-G2-like
NB_transcript_8336	GARP-G2-like
NB_transcript_24252	GeBP
NB_transcript_39650	GeBP
NB_transcript_46215	GeBP
NB_transcript_65568	GeBP
NB_transcript_7449	GeBP
NB_transcript_1107	GRAS
NB_transcript_1528	GRAS
NB_transcript_17445	GRAS
NB_transcript_1820	GRAS
NB_transcript_2390	GRAS
NB_transcript_26134	GRAS
NB_transcript_27287	GRAS
NB_transcript_27589	GRAS
NB_transcript_27853	GRAS
NB_transcript_28605	GRAS
NB_transcript_3142	GRAS
NB_transcript_34070	GRAS
NB_transcript_36789	GRAS
NB_transcript_37047	GRAS
NB_transcript_38104	GRAS
NB_transcript_39969	GRAS
NB_transcript_40478	GRAS
NB_transcript_41832	GRAS
NB_transcript_43533	GRAS
NB_transcript_43598	GRAS
NB_transcript_43939	GRAS
NB_transcript_46370	GRAS
NB_transcript_46443	GRAS
NB_transcript_46829	GRAS
NB_transcript_48562	GRAS
NB_transcript_54260	GRAS
NB_transcript_586	GRAS
NB_transcript_60420	GRAS
NB_transcript_60989	GRAS
NB_transcript_61689	GRAS
NB_transcript_6213	GRAS
NB_transcript_62778	GRAS
NB_transcript_63497	GRAS
NB_transcript_65087	GRAS
NB_transcript_68536	GRAS
NB_transcript_69643	GRAS
NB_transcript_73944	GRAS
NB_transcript_74335	GRAS
NB_transcript_75975	GRAS
NB_transcript_75985	GRAS
NB_transcript_27642	GRF
NB_transcript_40367	GRF
NB_transcript_48235	GRF
NB_transcript_1031	HB-BELL
NB_transcript_23168	HB-BELL
NB_transcript_26490	HB-BELL
NB_transcript_33248	HB-BELL
NB_transcript_35950	HB-BELL
NB_transcript_43944	HB-BELL
NB_transcript_46716	HB-BELL
NB_transcript_49802	HB-BELL
NB_transcript_500	HB-BELL
NB_transcript_54327	HB-BELL
NB_transcript_609	HB-BELL
NB_transcript_61945	HB-BELL
NB_transcript_70733	HB-BELL
NB_transcript_74402	HB-BELL
NB_transcript_74850	HB-BELL
NB_transcript_75611	HB-BELL
NB_transcript_23386	HB-HD-ZIP
NB_transcript_246	HB-HD-ZIP
NB_transcript_254	HB-HD-ZIP
NB_transcript_28961	HB-HD-ZIP
NB_transcript_30642	HB-HD-ZIP
NB_transcript_33347	HB-HD-ZIP
NB_transcript_3562	HB-HD-ZIP
NB_transcript_36063	HB-HD-ZIP
NB_transcript_40455	HB-HD-ZIP
NB_transcript_41371	HB-HD-ZIP
NB_transcript_43219	HB-HD-ZIP
NB_transcript_48297	HB-HD-ZIP
NB_transcript_5235	HB-HD-ZIP
NB_transcript_53335	HB-HD-ZIP
NB_transcript_58728	HB-HD-ZIP
NB_transcript_58859	HB-HD-ZIP
NB_transcript_59563	HB-HD-ZIP
NB_transcript_616	HB-HD-ZIP
NB_transcript_618	HB-HD-ZIP
NB_transcript_63845	HB-HD-ZIP
NB_transcript_70320	HB-HD-ZIP
NB_transcript_71339	HB-HD-ZIP
NB_transcript_71364	HB-HD-ZIP
NB_transcript_73176	HB-HD-ZIP
NB_transcript_75082	HB-HD-ZIP
NB_transcript_75451	HB-HD-ZIP
NB_transcript_27146	HB-KNOX
NB_transcript_34738	HB-KNOX
NB_transcript_52272	HB-KNOX
NB_transcript_53280	HB-KNOX
NB_transcript_24674	HB-other
NB_transcript_2570	HB-other
NB_transcript_27831	HB-other
NB_transcript_39637	HB-other
NB_transcript_39860	HB-other
NB_transcript_4479	HB-other
NB_transcript_52446	HB-other
NB_transcript_52522	HB-other
NB_transcript_56671	HB-other
NB_transcript_59083	HB-other
NB_transcript_60043	HB-other
NB_transcript_60979	HB-other
NB_transcript_68034	HB-other
NB_transcript_68942	HB-other
NB_transcript_72613	HB-other
NB_transcript_71560	HB-PHD
NB_transcript_71845	HB-PHD
NB_transcript_42352	HB-WOX
NB_transcript_51622	HB-WOX
NB_transcript_53311	HB-WOX
NB_transcript_5892	HB-WOX
NB_transcript_67419	HB-WOX
NB_transcript_69070	HB-WOX
NB_transcript_45950	HRT
NB_transcript_9471	HRT
NB_transcript_9792	HRT
NB_transcript_25141	HSF
NB_transcript_25328	HSF
NB_transcript_27446	HSF
NB_transcript_28685	HSF
NB_transcript_31796	HSF
NB_transcript_34739	HSF
NB_transcript_35727	HSF
NB_transcript_41303	HSF
NB_transcript_42694	HSF
NB_transcript_55859	HSF
NB_transcript_5751	HSF
NB_transcript_68324	HSF
NB_transcript_69558	HSF
NB_transcript_71894	HSF
NB_transcript_72692	HSF
NB_transcript_75452	HSF
NB_transcript_33158	LIM
NB_transcript_50776	LIM
NB_transcript_59735	LIM
NB_transcript_67170	LIM
NB_transcript_7252	LIM
NB_transcript_8530	LIM
NB_transcript_8668	LIM
NB_transcript_9137	LIM
NB_transcript_24751	LOB
NB_transcript_36798	LOB
NB_transcript_46363	LOB
NB_transcript_48681	LOB
NB_transcript_50812	LOB
NB_transcript_55826	LOB
NB_transcript_73193	LOB
NB_transcript_33871	MADS-MIKC
NB_transcript_38363	MADS-MIKC
NB_transcript_74572	MADS-MIKC
NB_transcript_7637	MADS-MIKC
NB_transcript_7681	MADS-MIKC
NB_transcript_7933	MADS-MIKC
NB_transcript_28517	MADS-M-type
NB_transcript_36510	MADS-M-type
NB_transcript_57556	MADS-M-type
NB_transcript_58236	MADS-M-type
NB_transcript_23715	MYB
NB_transcript_2515	MYB
NB_transcript_28934	MYB
NB_transcript_29749	MYB
NB_transcript_31649	MYB
NB_transcript_32509	MYB
NB_transcript_34278	MYB
NB_transcript_34557	MYB
NB_transcript_35810	MYB
NB_transcript_36836	MYB
NB_transcript_40140	MYB
NB_transcript_43274	MYB
NB_transcript_45103	MYB
NB_transcript_45270	MYB
NB_transcript_45808	MYB
NB_transcript_45895	MYB
NB_transcript_4669	MYB
NB_transcript_46895	MYB
NB_transcript_46921	MYB
NB_transcript_47212	MYB
NB_transcript_4808	MYB
NB_transcript_51649	MYB
NB_transcript_55557	MYB
NB_transcript_58187	MYB
NB_transcript_60148	MYB
NB_transcript_61249	MYB
NB_transcript_61264	MYB
NB_transcript_61749	MYB
NB_transcript_62528	MYB
NB_transcript_63018	MYB
NB_transcript_63976	MYB
NB_transcript_65287	MYB
NB_transcript_66141	MYB
NB_transcript_67622	MYB
NB_transcript_70909	MYB
NB_transcript_71935	MYB
NB_transcript_74824	MYB
NB_transcript_75786	MYB
NB_transcript_9173	MYB
NB_transcript_10277	MYB-related
NB_transcript_11067	MYB-related
NB_transcript_2347	MYB-related
NB_transcript_23520	MYB-related
NB_transcript_2402	MYB-related
NB_transcript_24557	MYB-related
NB_transcript_27978	MYB-related
NB_transcript_28786	MYB-related
NB_transcript_31779	MYB-related
NB_transcript_34750	MYB-related
NB_transcript_34946	MYB-related
NB_transcript_35364	MYB-related
NB_transcript_36218	MYB-related
NB_transcript_37921	MYB-related
NB_transcript_39477	MYB-related
NB_transcript_40277	MYB-related
NB_transcript_41060	MYB-related
NB_transcript_43053	MYB-related
NB_transcript_45435	MYB-related
NB_transcript_52782	MYB-related
NB_transcript_52824	MYB-related
NB_transcript_53566	MYB-related
NB_transcript_55119	MYB-related
NB_transcript_55694	MYB-related
NB_transcript_56264	MYB-related
NB_transcript_56321	MYB-related
NB_transcript_56518	MYB-related
NB_transcript_57441	MYB-related
NB_transcript_58890	MYB-related
NB_transcript_61708	MYB-related
NB_transcript_62172	MYB-related
NB_transcript_64740	MYB-related
NB_transcript_67647	MYB-related
NB_transcript_68188	MYB-related
NB_transcript_68503	MYB-related
NB_transcript_6860	MYB-related
NB_transcript_68741	MYB-related
NB_transcript_69887	MYB-related
NB_transcript_71206	MYB-related
NB_transcript_71825	MYB-related
NB_transcript_72680	MYB-related
NB_transcript_73879	MYB-related
NB_transcript_74665	MYB-related
NB_transcript_74996	MYB-related
NB_transcript_75579	MYB-related
NB_transcript_13951	NAC
NB_transcript_1907	NAC
NB_transcript_2165	NAC
NB_transcript_23853	NAC
NB_transcript_2400	NAC
NB_transcript_24202	NAC
NB_transcript_24353	NAC
NB_transcript_24362	NAC
NB_transcript_28224	NAC
NB_transcript_30450	NAC
NB_transcript_31051	NAC
NB_transcript_32149	NAC
NB_transcript_33046	NAC
NB_transcript_33152	NAC
NB_transcript_33653	NAC
NB_transcript_35381	NAC
NB_transcript_35644	NAC
NB_transcript_3686	NAC
NB_transcript_37415	NAC
NB_transcript_38508	NAC
NB_transcript_40930	NAC
NB_transcript_42906	NAC
NB_transcript_42971	NAC
NB_transcript_43334	NAC
NB_transcript_43505	NAC
NB_transcript_46971	NAC
NB_transcript_4756	NAC
NB_transcript_47972	NAC
NB_transcript_49595	NAC
NB_transcript_4960	NAC
NB_transcript_49623	NAC
NB_transcript_51713	NAC
NB_transcript_52093	NAC
NB_transcript_52154	NAC
NB_transcript_5426	NAC
NB_transcript_55079	NAC
NB_transcript_56661	NAC
NB_transcript_5669	NAC
NB_transcript_58770	NAC
NB_transcript_59661	NAC
NB_transcript_59915	NAC
NB_transcript_60917	NAC
NB_transcript_61359	NAC
NB_transcript_61778	NAC
NB_transcript_66060	NAC
NB_transcript_66373	NAC
NB_transcript_67103	NAC
NB_transcript_67954	NAC
NB_transcript_70373	NAC
NB_transcript_70746	NAC
NB_transcript_70766	NAC
NB_transcript_71181	NAC
NB_transcript_71290	NAC
NB_transcript_71368	NAC
NB_transcript_73428	NAC
NB_transcript_75013	NAC
NB_transcript_75421	NAC
NB_transcript_7803	NAC
NB_transcript_8161	NAC
NB_transcript_45750	NF-X1
NB_transcript_54706	NF-X1
NB_transcript_69870	NF-X1
NB_transcript_23392	NF-YA
NB_transcript_25429	NF-YA
NB_transcript_28476	NF-YA
NB_transcript_42611	NF-YA
NB_transcript_53573	NF-YA
NB_transcript_54859	NF-YA
NB_transcript_6105	NF-YA
NB_transcript_73476	NF-YA
NB_transcript_29406	NF-YB
NB_transcript_53921	NF-YB
NB_transcript_61271	NF-YB
NB_transcript_61834	NF-YB
NB_transcript_25247	NF-YC
NB_transcript_25871	NF-YC
NB_transcript_30889	NF-YC
NB_transcript_38191	NF-YC
NB_transcript_51608	NF-YC
NB_transcript_58157	NF-YC
NB_transcript_6013	NF-YC
NB_transcript_71486	NF-YC
NB_transcript_73330	NF-YC
NB_transcript_15383	OFP
NB_transcript_40912	OFP
NB_transcript_42397	OFP
NB_transcript_59256	OFP
NB_transcript_68576	OFP
NB_transcript_70832	OFP
NB_transcript_47401	PLATZ
NB_transcript_6396	PLATZ
NB_transcript_23214	RWP-RK
NB_transcript_35006	RWP-RK
NB_transcript_47908	RWP-RK
NB_transcript_53903	RWP-RK
NB_transcript_560	RWP-RK
NB_transcript_58336	RWP-RK
NB_transcript_12836	S1Fa-like
NB_transcript_149	SBP
NB_transcript_23656	SBP
NB_transcript_28370	SBP
NB_transcript_34155	SBP
NB_transcript_40210	SBP
NB_transcript_40921	SBP
NB_transcript_42865	SBP
NB_transcript_11285	SRS
NB_transcript_60191	SRS
NB_transcript_69868	SRS
NB_transcript_48536	STAT
NB_transcript_57254	STAT
NB_transcript_26842	TCP
NB_transcript_28048	TCP
NB_transcript_28894	TCP
NB_transcript_31376	TCP
NB_transcript_3245	TCP
NB_transcript_37748	TCP
NB_transcript_38577	TCP
NB_transcript_44671	TCP
NB_transcript_52952	TCP
NB_transcript_54935	TCP
NB_transcript_56107	TCP
NB_transcript_58086	TCP
NB_transcript_61014	TCP
NB_transcript_65885	TCP
NB_transcript_68264	TCP
NB_transcript_22967	Tify
NB_transcript_25248	Tify
NB_transcript_32207	Tify
NB_transcript_38218	Tify
NB_transcript_4139	Tify
NB_transcript_46730	Tify
NB_transcript_5162	Tify
NB_transcript_51868	Tify
NB_transcript_5612	Tify
NB_transcript_60046	Tify
NB_transcript_6208	Tify
NB_transcript_62525	Tify
NB_transcript_6639	Tify
NB_transcript_7068	Tify
NB_transcript_73035	Tify
NB_transcript_73798	Tify
NB_transcript_7632	Tify
NB_transcript_7810	Tify
NB_transcript_10426	Trihelix
NB_transcript_24805	Trihelix
NB_transcript_27590	Trihelix
NB_transcript_32618	Trihelix
NB_transcript_34130	Trihelix
NB_transcript_34167	Trihelix
NB_transcript_38926	Trihelix
NB_transcript_41917	Trihelix
NB_transcript_46095	Trihelix
NB_transcript_47989	Trihelix
NB_transcript_48937	Trihelix
NB_transcript_50308	Trihelix
NB_transcript_53720	Trihelix
NB_transcript_53824	Trihelix
NB_transcript_56983	Trihelix
NB_transcript_57752	Trihelix
NB_transcript_58454	Trihelix
NB_transcript_60876	Trihelix
NB_transcript_61528	Trihelix
NB_transcript_62767	Trihelix
NB_transcript_62880	Trihelix
NB_transcript_63438	Trihelix
NB_transcript_72951	Trihelix
NB_transcript_74701	Trihelix
NB_transcript_75835	Trihelix
NB_transcript_23693	TUB
NB_transcript_25651	TUB
NB_transcript_2753	TUB
NB_transcript_31045	TUB
NB_transcript_34184	TUB
NB_transcript_38346	TUB
NB_transcript_43471	TUB
NB_transcript_46973	TUB
NB_transcript_4736	TUB
NB_transcript_48651	TUB
NB_transcript_52673	TUB
NB_transcript_54956	TUB
NB_transcript_56411	TUB
NB_transcript_5780	TUB
NB_transcript_68667	TUB
NB_transcript_69728	TUB
NB_transcript_69925	TUB
NB_transcript_71222	TUB
NB_transcript_23480	ULT
NB_transcript_2093	VOZ
NB_transcript_27050	VOZ
NB_transcript_3065	VOZ
NB_transcript_38690	VOZ
NB_transcript_57644	VOZ
NB_transcript_11958	Whirly
NB_transcript_5758	Whirly
NB_transcript_10087	WRKY
NB_transcript_1165	WRKY
NB_transcript_16588	WRKY
NB_transcript_16692	WRKY
NB_transcript_2146	WRKY
NB_transcript_2405	WRKY
NB_transcript_25564	WRKY
NB_transcript_25580	WRKY
NB_transcript_2579	WRKY
NB_transcript_2646	WRKY
NB_transcript_2923	WRKY
NB_transcript_29258	WRKY
NB_transcript_3031	WRKY
NB_transcript_30899	WRKY
NB_transcript_32845	WRKY
NB_transcript_33189	WRKY
NB_transcript_33219	WRKY
NB_transcript_33725	WRKY
NB_transcript_36511	WRKY
NB_transcript_37944	WRKY
NB_transcript_38145	WRKY
NB_transcript_40158	WRKY
NB_transcript_40202	WRKY
NB_transcript_4099	WRKY
NB_transcript_42266	WRKY
NB_transcript_42332	WRKY
NB_transcript_43518	WRKY
NB_transcript_44516	WRKY
NB_transcript_46051	WRKY
NB_transcript_46430	WRKY
NB_transcript_46482	WRKY
NB_transcript_46675	WRKY
NB_transcript_4760	WRKY
NB_transcript_4801	WRKY
NB_transcript_48948	WRKY
NB_transcript_49855	WRKY
NB_transcript_51053	WRKY
NB_transcript_51559	WRKY
NB_transcript_51578	WRKY
NB_transcript_51871	WRKY
NB_transcript_51970	WRKY
NB_transcript_52158	WRKY
NB_transcript_53445	WRKY
NB_transcript_5536	WRKY
NB_transcript_56083	WRKY
NB_transcript_58919	WRKY
NB_transcript_60354	WRKY
NB_transcript_60618	WRKY
NB_transcript_61728	WRKY
NB_transcript_6180	WRKY
NB_transcript_64779	WRKY
NB_transcript_65469	WRKY
NB_transcript_66617	WRKY
NB_transcript_67179	WRKY
NB_transcript_67385	WRKY
NB_transcript_67512	WRKY
NB_transcript_68790	WRKY
NB_transcript_68831	WRKY
NB_transcript_6915	WRKY
NB_transcript_70375	WRKY
NB_transcript_70377	WRKY
NB_transcript_72525	WRKY
NB_transcript_74174	WRKY
NB_transcript_74434	WRKY
NB_transcript_7539	WRKY
NB_transcript_75954	WRKY
NB_transcript_7621	WRKY
NB_transcript_7943	WRKY
NB_transcript_9306	WRKY
NB_transcript_9426	WRKY
NB_transcript_9575	WRKY
NB_transcript_9660	WRKY
NB_transcript_26847	zf-HD
NB_transcript_27088	zf-HD
NB_transcript_53619	zf-HD
NB_transcript_58326	zf-HD

## Sheet: Supplementary Table S10
Supplymentary Table S10. Differentlly expressed TFs in N. tangutorum
Trans_ID	Family	Type
NB_transcript_31295	Alfin-like	TF
NB_transcript_64225	Alfin-like	TF
NB_transcript_48280	AP2/ERF-AP2	TF
NB_transcript_72285	AP2/ERF-AP2	TF
NB_transcript_75460	AP2/ERF-AP2	TF
NB_transcript_31898	AP2/ERF-ERF	TF
NB_transcript_12592	AP2/ERF-ERF	TF
NB_transcript_7417	AP2/ERF-ERF	TF
NB_transcript_62860	AP2/ERF-ERF	TF
NB_transcript_46578	AP2/ERF-ERF	TF
NB_transcript_41294	AP2/ERF-ERF	TF
NB_transcript_7868	AP2/ERF-ERF	TF
NB_transcript_28843	AP2/ERF-ERF	TF
NB_transcript_3466	AP2/ERF-ERF	TF
NB_transcript_54584	AP2/ERF-ERF	TF
NB_transcript_14865	AP2/ERF-ERF	TF
NB_transcript_6377	AP2/ERF-ERF	TF
NB_transcript_34245	AP2/ERF-ERF	TF
NB_transcript_75144	AP2/ERF-ERF	TF
NB_transcript_33333	AP2/ERF-ERF	TF
NB_transcript_37500	AP2/ERF-ERF	TF
NB_transcript_7691	AP2/ERF-ERF	TF
NB_transcript_57591	AP2/ERF-ERF	TF
NB_transcript_7616	AP2/ERF-ERF	TF
NB_transcript_66662	AP2/ERF-ERF	TF
NB_transcript_71170	AP2/ERF-ERF	TF
NB_transcript_30560	AP2/ERF-ERF	TF
NB_transcript_53474	AP2/ERF-ERF	TF
NB_transcript_51732	AP2/ERF-ERF	TF
NB_transcript_24320	AP2/ERF-ERF	TF
NB_transcript_24654	AP2/ERF-ERF	TF
NB_transcript_59708	AP2/ERF-ERF	TF
NB_transcript_6500	AP2/ERF-ERF	TF
NB_transcript_24070	AP2/ERF-ERF	TF
NB_transcript_32934	AP2/ERF-ERF	TF
NB_transcript_25396	AP2/ERF-ERF	TF
NB_transcript_4579	AP2/ERF-ERF	TF
NB_transcript_40512	B3	TF
NB_transcript_58587	B3	TF
NB_transcript_31952	B3	TF
NB_transcript_52075	B3-ARF	TF
NB_transcript_47767	B3-ARF	TF
NB_transcript_65392	B3-ARF	TF
NB_transcript_31331	B3-ARF	TF
NB_transcript_68020	B3-ARF	TF
NB_transcript_65906	bHLH	TF
NB_transcript_50105	bHLH	TF
NB_transcript_68595	bHLH	TF
NB_transcript_50620	bHLH	TF
NB_transcript_67855	bHLH	TF
NB_transcript_66619	bHLH	TF
NB_transcript_5424	bHLH	TF
NB_transcript_1467	bHLH	TF
NB_transcript_52630	bHLH	TF
NB_transcript_43266	bHLH	TF
NB_transcript_28460	bHLH	TF
NB_transcript_59401	bHLH	TF
NB_transcript_48020	bHLH	TF
NB_transcript_4008	bHLH	TF
NB_transcript_7505	bHLH	TF
NB_transcript_41453	bHLH	TF
NB_transcript_74122	bZIP	TF
NB_transcript_8723	bZIP	TF
NB_transcript_61591	bZIP	TF
NB_transcript_38293	bZIP	TF
NB_transcript_70857	bZIP	TF
NB_transcript_51383	bZIP	TF
NB_transcript_27310	C2C2-CO-like	TF
NB_transcript_4796	C2C2-CO-like	TF
NB_transcript_44331	C2H2	TF
NB_transcript_24560	C2H2	TF
NB_transcript_43051	C2H2	TF
NB_transcript_44893	C2H2	TF
NB_transcript_4189	C3H	TF
NB_transcript_3960	C3H	TF
NB_transcript_64312	C3H	TF
NB_transcript_73740	C3H	TF
NB_transcript_48629	C3H	TF
NB_transcript_1042	C3H	TF
NB_transcript_67214	C3H	TF
NB_transcript_25904	CPP	TF
NB_transcript_61097	CPP	TF
NB_transcript_24995	DBB	TF
NB_transcript_26192	EIL	TF
NB_transcript_45587	GARP-ARR-B	TF
NB_transcript_71031	GARP-ARR-B	TF
NB_transcript_69380	GARP-ARR-B	TF
NB_transcript_71218	GARP-G2-like	TF
NB_transcript_47531	GARP-G2-like	TF
NB_transcript_38775	GARP-G2-like	TF
NB_transcript_1929	GARP-G2-like	TF
NB_transcript_68398	GARP-G2-like	TF
NB_transcript_28605	GRAS	TF
NB_transcript_68536	GRAS	TF
NB_transcript_2390	GRAS	TF
NB_transcript_46829	GRAS	TF
NB_transcript_60989	GRAS	TF
NB_transcript_46443	GRAS	TF
NB_transcript_1820	GRAS	TF
NB_transcript_36789	GRAS	TF
NB_transcript_1031	HB-BELL	TF
NB_transcript_609	HB-BELL	TF
NB_transcript_53335	HB-HD-ZIP	TF
NB_transcript_58728	HB-HD-ZIP	TF
NB_transcript_41371	HB-HD-ZIP	TF
NB_transcript_59563	HB-HD-ZIP	TF
NB_transcript_28961	HB-HD-ZIP	TF
NB_transcript_43219	HB-HD-ZIP	TF
NB_transcript_246	HB-HD-ZIP	TF
NB_transcript_5235	HB-HD-ZIP	TF
NB_transcript_53280	HB-KNOX	TF
NB_transcript_52272	HB-KNOX	TF
NB_transcript_56671	HB-other	TF
NB_transcript_27831	HB-other	TF
NB_transcript_39860	HB-other	TF
NB_transcript_69558	HSF	TF
NB_transcript_35727	HSF	TF
NB_transcript_5751	HSF	TF
NB_transcript_25141	HSF	TF
NB_transcript_28685	HSF	TF
NB_transcript_48681	LOB	TF
NB_transcript_73193	LOB	TF
NB_transcript_36798	LOB	TF
NB_transcript_7681	MADS-MIKC	TF
NB_transcript_65287	MYB	TF
NB_transcript_35810	MYB	TF
NB_transcript_66141	MYB	TF
NB_transcript_62528	MYB	TF
NB_transcript_28934	MYB	TF
NB_transcript_63018	MYB	TF
NB_transcript_43274	MYB	TF
NB_transcript_29749	MYB	TF
NB_transcript_61264	MYB	TF
NB_transcript_55557	MYB	TF
NB_transcript_47212	MYB	TF
NB_transcript_9173	MYB	TF
NB_transcript_67622	MYB	TF
NB_transcript_34750	MYB-related	TF
NB_transcript_2347	MYB-related	TF
NB_transcript_11067	MYB-related	TF
NB_transcript_68188	MYB-related	TF
NB_transcript_55694	MYB-related	TF
NB_transcript_31779	MYB-related	TF
NB_transcript_53566	MYB-related	TF
NB_transcript_75579	MYB-related	TF
NB_transcript_7803	NAC	TF
NB_transcript_59661	NAC	TF
NB_transcript_71368	NAC	TF
NB_transcript_52093	NAC	TF
NB_transcript_52154	NAC	TF
NB_transcript_8161	NAC	TF
NB_transcript_67103	NAC	TF
NB_transcript_24202	NAC	TF
NB_transcript_42971	NAC	TF
NB_transcript_60917	NAC	TF
NB_transcript_5426	NAC	TF
NB_transcript_40930	NAC	TF
NB_transcript_23853	NAC	TF
NB_transcript_70746	NAC	TF
NB_transcript_5669	NAC	TF
NB_transcript_73476	NF-YA	TF
NB_transcript_68576	OFP	TF
NB_transcript_47401	PLATZ	TF
NB_transcript_68264	TCP	TF
NB_transcript_7068	Tify	TF
NB_transcript_5612	Tify	TF
NB_transcript_5162	Tify	TF
NB_transcript_6208	Tify	TF
NB_transcript_73798	Tify	TF
NB_transcript_73035	Tify	TF
NB_transcript_7810	Tify	TF
NB_transcript_38218	Tify	TF
NB_transcript_62525	Tify	TF
NB_transcript_22967	Tify	TF
NB_transcript_46095	Trihelix	TF
NB_transcript_62880	Trihelix	TF
NB_transcript_56983	Trihelix	TF
NB_transcript_24805	Trihelix	TF
NB_transcript_50308	Trihelix	TF
NB_transcript_72951	Trihelix	TF
NB_transcript_32618	Trihelix	TF
NB_transcript_48651	TUB	TF
NB_transcript_5780	TUB	TF
NB_transcript_23693	TUB	TF
NB_transcript_71222	TUB	TF
NB_transcript_46051	WRKY	TF
NB_transcript_43518	WRKY	TF
NB_transcript_68790	WRKY	TF
NB_transcript_51053	WRKY	TF
NB_transcript_74434	WRKY	TF
NB_transcript_4760	WRKY	TF
NB_transcript_37944	WRKY	TF
NB_transcript_9306	WRKY	TF
NB_transcript_66617	WRKY	TF
NB_transcript_70375	WRKY	TF
NB_transcript_58919	WRKY	TF
NB_transcript_30899	WRKY	TF
NB_transcript_38145	WRKY	TF
NB_transcript_16692	WRKY	TF
NB_transcript_2923	WRKY	TF
NB_transcript_25564	WRKY	TF
NB_transcript_33725	WRKY	TF
NB_transcript_9660	WRKY	TF
NB_transcript_68831	WRKY	TF
NB_transcript_25580	WRKY	TF
NB_transcript_4099	WRKY	TF
NB_transcript_27088	zf-HD	TF

[truncated: 3 more sheets: Supplementary Table S11, Supplementary Table S12, Supplementary Table S13]
